# Supplementary material for: Methionine Restriction Extends Yeast Lifespan by Activating Non‐Nitrogen‐Starvation‐Induced Autophagy Through Limiting Methylation of Protein Phosphatase 2A
Source: Aging Cell. 2026 May 20;25(6):e70550. doi: 10.1111/acel.70550 (PMC13240291; doi:10.1111/acel.70550)
Supplement: Supplementary file 1 — Table S1: Exhaustive, unfiltered quantitative data for all histone PTMs detected in mass spectrometry analysis in the following conditions and timepoints during yeast chronological lifespan: 5 h Control (n = 3), 5 h MR (met15∆) (n = 3), Day 3 Control (n = 3), and Day 3 MR (n = 3). Data include: area under the curve, ratio of relative modification occupancy of the PTM within its peptide group, and retention time (RT min) for each peptide. [file ACEL-25-e70550-s001.xlsx]

## Sheet: Raw data
	5h_Ctrl-1-2	5h_Ctrl-1	5h_Ctrl-2	5h_Ctrl-3	5h_MR-1	5h_MR-2-2	5h_MR-2	5h_MR-3	5h_SM-1	5h_SM-2	5h_SM-3	72h_Ctrl-1	72h_Ctrl-2	72h_Ctrl-3	72h_MR-1	72h_MR-2	72h_MR-3	72h_SM-1	72h_SM-2	72h_SM-3		5h_Ctrl-1-2	5h_Ctrl-1	5h_Ctrl-2	5h_Ctrl-3	5h_MR-1	5h_MR-2-2	5h_MR-2	5h_MR-3	5h_SM-1	5h_SM-2	5h_SM-3	72h_Ctrl-1	72h_Ctrl-2	72h_Ctrl-3	72h_MR-1	72h_MR-2	72h_MR-3	72h_SM-1	72h_SM-2	72h_SM-3		5h_Ctrl-1-2	5h_Ctrl-1	5h_Ctrl-2	5h_Ctrl-3	5h_MR-1	5h_MR-2-2	5h_MR-2
Peptide	Ratio	Ratio	Ratio	Ratio	Ratio	Ratio	Ratio	Ratio	Ratio	Ratio	Ratio	Ratio	Ratio	Ratio	Ratio	Ratio	Ratio	Ratio	Ratio	Ratio		Area	Area	Area	Area	Area	Area	Area	Area	Area	Area	Area	Area	Area	Area	Area	Area	Area	Area	Area	Area		RT(min)	RT(min)	RT(min)	RT(min)	RT(min)	RT(min)	RT(min)
TKQTAR(H3_3_8)
H3_3_8 unmod	0.869942	0.899472	0.934816	0.935795	0.915628	0.850793	0.915149	0.81813	0.110324	0.114408	0.90716	0.892201	0.061381	0.041933	0.972306	0.867094	0.829002	0.863245	0.815583	0.919282		1235427000	3636769000	964890400	1664285000	9383608000	2103130000	4771314000	3267522000	51571920	129356100	645829500	5115645000	27154330	115577200	2176556000	2490271000	3672876000	20368910000	5734968000	5302424000		12.62	12.64	12.58	12.63	12.65	12.73	12.74
H3_3_8 K4me1	0.107855	0.079091	0.053941	0.051652	0.079086	0.12695	0.083121	0.176488	0.299713	0.072487	0.085497	0.103845	0.278254	0.283636	0.021194	0.120273	0.160522	0.13171	0.160889	0.068584		153167400	319783100	55676370	91862010	810497000	313816200	433366600	704872400	140103400	81957520	60867550	595420200	123096200	781771000	47444380	345420100	711190300	3107793000	1131332000	395591500		14.71	16.1	17.96	14.76	19.16	19.25	19.26
H3_3_8 K4me2	0.01003	0.010638	0.002115	0.004986	0.003022	0.010389	0.000697	0.002424	0.130394	0.177038	0.002325	0.001302	0.33225	0.119178	0.002795	0.004983	0.002696	0.001928	0.01052	0.003875		14244050	43012240	2182770	8867378	30965260	25680090	3633291	9680128	60953780	200169300	1655033	7463505	146983700	328484400	6255883	14311600	11942670	45487810	73977010	22351150		9.04	9.18	9.03	9.09	9.16	9.1	9.17
H3_3_8 K4me3	0.012173	0.010799	0.004457	0.007567	0.002264	0.011868	0.001033	0.002958	0.092488	0.033357	0.005018	0.002435	0.271364	0.065043	0.003706	0.00765	0.003339	0.002098	0.011503	0.005035		17287280	43661080	4600429	13457840	23203180	29336710	5387080	11814270	43234470	37715440	3572276	13961690	120048200	179274300	8295023	21969400	14791450	49498570	80886230	29041120		9.04	9.18	9.06	9.09	9.13	9.1	9.17
H3_3_8 K4ac	0	0	0.004672	0	0	0	0	0	0.367081	0.60271	0	0.000217	0.056751	0.49021	0	0	0.004442	0.001019	0.001504	0.003225		0	0	4821925	0	0	0	0	0	171595300	681459000	0	1243135	25105920	1351138000	0	0	19678630	24050730	10572700	18599320		0	0	11.86	0	0	0	0
KSTGGKAPR(H3_9_17)
H3_9_17 unmod	0.487673	0.499265	0.341537	0.585846	0.329442	0.715146	0.273709	0.429819	0.241766	0.418755	0.24319	0.21596	0.356749	0.174316	0.195383	0.203957	0.268011	0.095276	0.306843	0.319987		837361700	2391661000	218001900	614904200	1036087000	1473984000	232064400	541499000	73902530	392539300	112722700	459698800	301152000	385034900	420569200	469158100	610616000	1473499000	1533132000	1028748000		17.68	17.59	17.7	17.74	17.62	17.73	17.74
H3_9_17 K9me1	0.044407	0.026928	0.048593	0.022774	0.023378	0.045611	0.040497	0.103271	0.104024	0.040348	0.044264	0.100088	0.032182	0.058836	0.08678	0.084761	0.077554	0.019844	0.027459	0.045644		76250100	128992800	31016740	23903370	73524070	94008230	34335030	130103800	31797890	37822100	20517070	213050300	27166580	129958300	186798500	194974100	176693800	306903000	137196000	146743600		26.66	24.93	26.64	25.17	22.66	26.65	25.1
H3_9_17 K9me2	0.040682	0.162078	0.111803	0.039356	0.349883	0.022776	0.103897	0.092047	0.038222	0.216383	0.339044	0.060091	0.042399	0.111202	0.01759	0.029172	0.049236	0.034859	0.30179	0.030454		69853190	776413700	71363200	41308590	1100373000	46942940	88089000	115963100	11683520	202836100	157152800	127912400	35791470	245626800	37863740	67104520	112175400	539108500	1507883000	97910220		13.98	13.19	12.17	13.46	13.04	12.35	13.16
H3_9_17 K9me3	0.003493	0.00131	0.010927	0.006194	0.002069	0.002198	0.003448	0.006081	0.022544	0.007445	0.012704	0.00192	0.006934	0.001812	0	0.001578	0.001508	0.524817	0.002178	0.000736		5996840	6274262	6974628	6501666	6505962	4530812	2923802	7661329	6891173	6979361	5888381	4086633	5853625	4002745	0	3630239	3435788	8116587000	10879910	2366069		12.19	12.22	12.17	12.17	12.24	12.28	12.29
H3_9_17 K9ac	0.052394	0.029908	0.021192	0.045781	0.026899	0.047699	0.024866	0.045175	0.018567	0.031334	0.021489	0.032525	0.019646	0.013751	5.1e-05	0.036509	0.037574	0.016164	0.024421	0.030819		89963980	143271600	13526870	48051740	84595720	98312580	21082300	56912630	5675573	29372810	9960646	69234420	16584430	30373310	108939	83981940	85604760	249987200	122020700	99081840		16.19	16.18	16.36	16.37	16.33	16.33	16.51
H3_9_17 K14ac	0.042005	0.020871	0.023849	0.041666	0.03276	0.034921	0.027193	0.057826	0.025985	0.022941	0.031214	0.037726	0.03533	0.013771	4.8e-05	0.039887	0.033954	0.015268	0.026054	0.028774		72124310	99978470	15222860	43733150	103029000	71974570	23055300	72850490	7943148	21504510	14468070	80305150	29824420	30418310	103484	91752090	77357990	236120700	130179300	92507630		16.17	16.12	16.46	16.51	16.43	16.37	16.51
H3_9_17 K9me1K14ac	0.009777	0	0.002065	0.005104	0.010613	0.012238	0.011671	0.005242	0.005735	0.004677	0.00407	0.00028	0.001255	0.003555	0.172367	0.001503	0.011443	0.007242	0.002776	0.004528		16787080	0	1317851	5357058	33377710	25224020	9895198	6604649	1752927	4383832	1886316	597024	1059504	7851482	371028100	3458474	26071220	112007200	13871310	14558360		20.2	0	19.59	23.78	18.17	18.26	18.36
H3_9_17 K9me2K14ac	0.007516	0.019764	0.005279	0.005665	0.010944	0.00058	0.01466	0.001483	0.011307	0.019604	0.023233	0.000163	0	0.008541	0.003666	0.003604	0	0.000209	0.037878	0.000734		12905160	94675880	3369540	5946130	34418750	1194501	12429520	1868205	3456335	18376320	10768760	347513	0	18864900	7890157	8290407	0	3237755	189254200	2359149		12.3	12.31	11.25	11.3	12.36	11.35	12.48
H3_9_17 K9me3K14ac	0.010863	0.014269	0.005158	0.016962	0.055049	0	0.175469	0.040279	0.013252	0.015806	0.034474	0	0	0.027571	0.000977	0.000894	0.03672	0.102259	0.02386	0.000835		18652460	68354350	3292046	17803580	173128300	0	148771300	50744780	4050781	14816640	15979480	0	0	60898580	2103943	2056468	83661200	1581498000	119218200	2684949		12.28	12.26	11.22	11.72	12.55	10.85	12.65
H3_9_17 K9acK14ac	0.002115	0.001749	0.003936	0.006889	0.002785	0.008054	0	0.005119	0.013012	0.008778	0.003472	0.003096	0.007922	0.003981	0	0.000577	0	0.000959	0.004816	0.00021		3631841	8378167	2512082	7230839	8758240	16600200	0	6449398	3977513	8228265	1609111	6589995	6687787	8792603	0	1327979	0	14832060	24061470	675889		15.01	14.94	15.03	15.09	15	15.07	0
KSTGGKAPR(H3_9_17)
H3_9_17 S10ph	0.206318	0.119735	0.317449	0.169053	0.05154	0.049627	0.155097	0.128977	0.344979	0.154542	0.190969	0.518326	0.474362	0.441394	0.503305	0.58194	0.466833	0.176464	0.197247	0.523068		354259900	573575000	202626700	177438200	162091700	102286600	131499400	162489900	105452500	144866800	88517290	1103326000	400435500	974963900	1083386000	1338627000	1063597000	2729114000	985537100	1681647000		17.33	17.24	13.32	17.44	17.33	17.4	17.48
H3_9_17 K9me1S10ph	0.000565	0.00297	0.05179	0.000121	0.015441	0	0.027458	0.002678	0.005783	0.005773	0.002	0.025553	0.021678	0.082238	0.017125	0.012158	0.012399	0.005231	0.00796	0.008057		970807	14227470	33057180	126847	48562140	0	23280550	3373705	1767777	5411595	927015	54392430	18299930	181650000	36862360	27966460	28248210	80905010	39772290	25901430		23.97	20.31	27.94	23.24	25.58	0	25.27
H3_9_17 K9me2S10ph	0.000165	8.9e-05	0	0	0	0.002376	0	0.000609	0	0	0.00032	0.00084	0	0.000144	0	0.000161	0	0.000486	0.000538	0		283754	424475	0	0	0	4896919	0	766721	0	0	148340	1787125	0	318386	0	370268	0	7516206	2690526	0		13.96	13.63	10.81	14.5	14.56	14.04	14.7
H3_9_17 K9me3S10ph	0.031595	0.068965	0.00434	0.032861	0.072363	0.036147	0.111301	0.04991	0.013738	0.023512	0.025851	0.001129	0.001045	0.00134	0.001819	0.001704	0.001574	0.000613	0.00082	0.000781		54250390	330367900	2770503	34491310	227579500	74502160	94367050	62877910	4199437	22040070	11982450	2402448	882360	2959729	3916408	3919288	3586526	9477954	4094698	2511793		14.04	13.96	10.31	14	14.06	14.17	14.2
H3_9_17 K9acS10ph	0.002412	0.000982	2e-06	0	0.000252	0.000197	0	0	3e-06	1e-06	0	0.000213	0	0	1e-06	9.9e-05	0.000918	1.7e-05	1.7e-05	0.000114		4141475	4705085	987.608	0	791589	405976	0	0	995.51	606.537	0	452388	191.772	729.508	1411.7	226920	2091330	261543	87262.8	366071		16.02	15.57	12.71	0	15.71	15.89	0
H3_9_17 S10phK14ac	0.030702	0.012114	0.001546	0	0.009096	0.003683	0	0	0.003253	0.000646	0	0.001863	0.000227	0.00033	0.000655	0.001447	0.001065	4.9e-05	4.1e-05	0.000989		52716280	58029760	986621	0	28608260	7590186	0	0	994514	605930	0	3965718	191580	728778	1410286	3328945	2426254	756904	202423	3181178		15.71	15.61	12.71	0	15.7	15.89	0
H3_9_17 K9me1S10phK14ac	0.02006	0.017227	0.0504	0.004706	0.004779	0.011629	0.008371	0.010748	0.137579	0.029072	0.013795	0	0	0.057098	9.5e-05	0	0	0	0.035157	0		34443840	82521970	32170370	4939041	15031080	23968690	7097237	13541040	42054770	27251750	6394430	0	0	126119700	203427	0	0	0	175661900	0		21.53	17.9	17.39	18.26	18.11	21.58	18.31
H3_9_17 K9me2S10phK14ac	0.004266	0.001691	0	0	0.002053	0.007065	0	0.004361	0	0.000384	0	0	0	0	0	4.8e-05	0	0	0	0		7325339	8099879	0	0	6455465	14561290	0	5494545	0	360176	0	0	0	0	0	110363	0	0	0	0		11.41	11.48	10.01	13.24	11.48	11.5	13.3
H3_9_17 K9me3S10phK14ac	0.002991	8.6e-05	6.3e-05	0.010197	0	5.4e-05	0.011676	0	0	0	0.008797	0	0.000269	0.00012	0.000137	0	0.000227	0.000243	0.000145	0.00427		5136554	413067	40350.4	10702590	0	111004	9899571	0	0	0	4077598	0	227264	265263	295753	0	517536	3758281	726231	13726640		11.93	11.44	9.51	12.74	10.98	11.75	12.8
H3_9_17 K9acS10phK14ac	0	0	7.2e-05	0.006824	0.000655	0	0.010688	0.016375	0.00025	0	0.001115	0.000227	0	0	0	0	0.000985	0	0	0		0	0	45904.4	7162107	2060452	0	9061727	20630040	76429	0	516880	483701	0	0	0	0	2243772	0	0	0		0	0	11.63	16.37	15.28	0	16.25
KQLASKAAR(H3_18_26)
H3_18_26 unmod	0.353187	0.324287	0.137314	0.417047	0.553779	0.480567	0.376521	0.468178	0.057762	0.107233	0.075099	0.212853	0.432289	0.235126	0.162683	0.268561	0.250356	0.226949	0.544277	0.335606		1254031000	1706285000	121452500	736053300	1087185000	2297613000	273993500	722441200	28534970	234468800	29418800	427868600	413825300	330510500	268214500	434440000	712331000	924108200	1818677000	1009239000		28.36	28.24	28.4	28.45	28.37	28.37	28.44
H3_18_26 K23me1	0.006823	0.024728	0.105181	0.038864	0.018292	0.015598	0.026968	0.010852	0.133567	0.016918	0.168548	0.042131	0.030365	0.010512	0.002354	0.00403	0.002208	0.00528	0.005157	0.000959		24224330	130110500	93030740	68592150	35910120	74574290	19624790	16745450	65983430	36990980	66025910	84690510	29067890	14776010	3881819	6519624	6281145	21500880	17230550	2884141		34.26	34.12	36.15	34.41	28.56	34.23	28.63
H3_18_26 K18me1	0.00294	0.005514	0.176358	0.046101	0.009976	0.009611	0.008681	0.004134	0.023558	0.054784	0.027326	0.003844	0.005025	0.003328	0.000413	0.00103	0.000451	0.001658	0.001828	0.000428		10438710	29014240	155986100	81365070	19584370	45948380	6317024	6379720	11637840	119786800	10704530	7726420	4810651	4678118	680383	1666462	1283565	6752878	6107105	1287280		34.26	34.13	36.25	36.25	28.55	36.14	28.6
H3_18_26 K18me1K23me1	0.007522	0.012291	0	0.00136	0.001004	0.001835	0.010499	0.000643	0.001503	0.016594	0	0	0.000885	0.016779	0.003232	0.002149	0.002801	0.00225	0.001575	0		26708870	64670770	0	2400315	1970988	8772532	7639922	992687	742265	36282860	0	0	847545	23585290	5329114	3475614	7969483	9160876	5262414	0		36.1	36.1	0	36.66	29.74	36.68	29.92
H3_18_26 K18ac	0.003889	0.002422	1.7e-05	0.001995	0.008945	0.005816	0.008804	0.006345	0.002756	0.00243	0.001931	0.000443	0.023011	0.016909	0.007676	0.007486	0.000923	3.4e-05	0.014342	0.006614		13808900	12741590	14869.9	3521214	17561260	27805060	6406539	9791399	1361602	5314288	756580	890416	22027850	23768380	12654980	12109710	2625194	136539	47924160	19889730		26.76	26.66	26.85	26.87	26.77	26.78	26.85
H3_18_26 K23ac	0.01408	0.018067	0.016795	0.014245	0.026928	0.019275	0.016691	0.039099	0.007976	0.006772	0.014566	0.049736	0.058254	0.063104	0.040772	0.035791	0.036779	0.033499	0.070986	0.04198		49994340	95060760	14854990	25141210	52865800	92154630	12146330	60332560	3940161	14808130	5706121	99977110	55765770	88703720	67220980	57897960	104647300	136402200	237195700	126242600		26.79	26.68	26.85	26.92	26.8	26.82	26.86
H3_18_26 K18acK23ac	0.611559	0.612691	0.564335	0.480387	0.381076	0.467299	0.551836	0.470748	0.772879	0.795269	0.712528	0.690993	0.450171	0.654242	0.78287	0.680952	0.706482	0.73033	0.361836	0.614413		2171409000	3223766000	499145300	847841800	748132100	2234174000	401569400	726406300	381809900	1738887000	279120500	1389006000	430942700	919650500	1290715000	1101547000	2010134000	2973807000	1209058000	1847669000		25.27	25.18	25.38	25.42	25.31	25.26	25.39
KSAPSTGGVKKPHR(H3_27_40)
H3_27_40 unmod	0.18556	0.138479	0.226592	0.224817	0.186761	0.256937	0.198479	0.247242	0.1813	0.185702	0.153357	0.087075	0.078267	0.049432	0.066806	0.092124	0.146144	0.097986	0.131581	0.116268		972259200	1515994000	2162858000	907032600	4483569000	2733752000	2501507000	4090159000	856068300	524918100	598507000	2761076000	533836100	616544400	1259042000	1552740000	3684539000	5777496000	4600064000	4145075000		20.28	20.1	20.35	20.36	20.22	20.32	20.33
H3_27_40 K36me1	0.070246	0.061142	0.090898	0.079305	0.090813	0.090639	0.077329	0.088792	0.067755	0.089543	0.076561	0.056906	0.050328	0.047161	0.026994	0.043436	0.053045	0.069361	0.083162	0.061871		368058200	669349100	867631600	319959400	2180146000	964375700	974610200	1468898000	319928000	253107800	298794700	1804451000	343275800	588213400	508746000	732108700	1337345000	4089686000	2907350000	2205771000		21.74	21.57	21.82	21.83	21.71	21.78	21.81
H3_27_40 K27me1	0.048025	0.021354	0.05201	0.09716	0.056729	0.042412	0.088684	0.05895	0.188858	0.100919	0.155443	0.070459	0.093117	0.09665	0.029861	0.039166	0.086211	0.070243	0.066513	0.061236		251629600	233774200	496444100	391994300	1361881000	451257800	1117718000	975219200	891756500	285265800	606648800	2234219000	635123300	1205472000	562767400	660149400	2173516000	4141710000	2325301000	2183118000		22.33	22.19	22.4	22.44	22.32	22.36	22.41
H3_27_40 K27me2	0.136997	0.154973	0.202295	0.170727	0.210745	0.177173	0.191486	0.169595	0.172947	0.197436	0.167731	0.17176	0.146158	0.181244	0.079738	0.07124	0.163955	0.205735	0.246161	0.198031		717808300	1696558000	1930937000	688803200	5059341000	1885075000	2413364000	2805639000	816626800	558085700	654604800	5446406000	996900300	2260570000	1502773000	1200742000	4133575000	12130600000	8605770000	7060028000		17	16.92	17.03	17.05	16.96	17.13	17.1
H3_27_40 K36me2	0.00111	0.021666	0	0.001302	0	0.000694	0	0	0	0	0	0	0	0	0.090997	0.121067	0	0	0	0		5814215	237192500	0	5254304	0	7384386	0	0	0	0	0	0	0	0	1714951000	2040583000	0	0	0	0		17.98	19.99	0	18.98	0	18.96	0
H3_27_40 K27me3	0.243962	0.25665	0.359693	0.336483	0.397265	0.338488	0.366696	0.344705	0.32075	0.341057	0.375357	0.214935	0.149841	0.154049	0.007295	0.008069	0.331493	0.248866	0.230078	0.272096		1278264000	2809663000	3433330000	1357553000	9537126000	3601433000	4621596000	5702499000	1514528000	964055900	1464912000	6815445000	1022027000	1921384000	137491900	136009100	8357480000	14673740000	8043525000	9700502000		17	16.9	17.03	17.07	16.98	17.1	17.09
H3_27_40 K36me3	0	0	0	0	0	0	0	0	0	0	0	0	0	0	0.139772	0.167074	0	0	0	0		0	0	0	0	0	0	0	0	0	0	0	0	0	0	2634186000	2816032000	0	0	0	0		0	0	0	0	0	0	0
H3_27_40 K27me2K36me1	0	0	0	0	0	0	0	0	0	0	0	0	0	0	0.037985	0.047455	0	0	0	0		0	0	0	0	0	0	0	0	0	0	0	0	0	0	715875400	799856100	0	0	0	0		0	0	0	0	0	0	0
H3_27_40 K27me1K36me2	0	0	0	0	0	0	0	0	0	0	0	0	0	0	0	0	0	0	0	0		0	0	0	0	0	0	0	0	0	0	0	0	0	0	0	0	0	0	0	0		0	0	0	0	0	0	0
H3_27_40 K27me1K36me1	0.023987	0.040226	0	0.000918	0	0.011465	0.000239	4e-06	0	0	0	0.00204	0.000833	0.001241	0.001239	0.002334	0.005824	0.002422	0.000998	0.001664		125682300	440372100	0	3704934	0	121981400	3008028	68062.3	0	0	0	64671710	5683092	15480510	23357930	39347820	146839800	142820600	34880290	59311650		22.61	22.42	0	25.52	0	22.66	24.82
H3_27_40 K27me3K36me1	0	0	0	0	0	0	0	0	0	0	0	0	0	0	0	0	0	0	0	0.000142		0	0	0	0	0	0	0	0	0	0	0	0	0	0	0	0	0	0	0	5060888		0	0	0	0	0	0	0
H3_27_40 K27me1K36me3	0	0	0	0	0	0	0	0	0	0	0	0	0	0	0	0	0	0	0	0		0	0	0	0	0	0	0	0	0	0	0	0	0	0	0	0	0	0	0	0		0	0	0	0	0	0	0
H3_27_40 K27me2K36me2	0.00037	0.000815	0	0	1.2e-05	0	0	0	0	0.000203	0	0.000499	6.5e-05	0.000223	0	1.6e-05	0	9.5e-05	1.1e-05	3.1e-05		1939457	8920992	0	0	291620	0	0	0	0	572484	0	15818840	446266	2785090	0	268790	0	5582700	386732	1090609		11.75	12.1	0	0	11.82	0	0
H3_27_40 K27me3K36me2	0.035335	0.036225	0.015551	0.006022	0.001126	0.026279	0.003744	0.012895	0.022075	0.038946	0.002997	0.330156	0.425203	0.372788	0.479216	0.366854	0.179453	0.242562	0.206072	0.243614		185143300	396568000	148432800	24294590	27028010	279607600	47181910	213327700	104235400	110087800	11696050	10469040000	2900190000	4649615000	9031460000	6183317000	4524298000	14302010000	7204255000	8685117000		11.26	11.31	11.22	11.25	11.36	11.43	11.42
H3_27_40 K27ac	0.254408	0.268469	0.052961	0.083265	0.056549	0.055913	0.073343	0.077816	0.046315	0.046194	0.068555	0.06617	0.056187	0.097211	0.040097	0.041163	0.033875	0.062729	0.035424	0.045048		1332996000	2939052000	505520900	335937300	1357571000	594905000	924370300	1287315000	218694100	130575500	267550000	2098221000	383239200	1212472000	755675800	693804600	854055300	3698677000	1238425000	1605996000		13.87	13.81	19.25	19.28	19.14	19.25	19.28
KSAPSTGGVKKPHR(H33_27_40)
H33_27_40 unmod	0.194921	0.141501	0.239024	0.224817	0.197993	0.268317	0.198479	0.26273	0.180544	0.185702	0.153357	0.093675	0.073607	0.049432	0.066806	0.095806	0.146144	0.097993	0.140956	0.116268		972259200	1515994000	2162858000	907032600	4483569000	2733752000	2501507000	4090159000	856068300	524918100	598507000	2761076000	533836100	616544400	1259042000	1552740000	3684539000	5777496000	4600064000	4145075000		20.28	20.1	20.35	20.36	20.22	20.32	20.33
H33_27_40 K36me1	0.06598	0.056386	0.089992	0.079305	0.090407	0.08767	0.077329	0.088966	0.067472	0.089543	0.076561	0.053143	0.047332	0.047161	0.026994	0.039106	0.053045	0.069366	0.08213	0.061871		329106500	604097100	814314300	319959400	2047275000	893231200	974610200	1385022000	319928000	253107800	298794700	1566382000	343275800	588213400	508746000	633789600	1337345000	4089686000	2680268000	2205771000		21.74	21.57	21.8	21.83	21.7	21.77	21.81
H33_27_40 K27me1	0.007809	0.006091	0.005892	0.09716	0.005868	0.006983	0.088684	0.005388	0.18807	0.100919	0.155443	0.008077	0.087573	0.09665	0.029861	0.006066	0.086211	0.070248	0.006958	0.061236		38951730	65251980	53317310	391994300	132871300	71144480	1117718000	83876250	891756500	285265800	606648800	238068600	635123300	1205472000	562767400	98319070	2173516000	4141710000	227081500	2183118000		21.82	21.61	21.77	22.44	22.02	21.92	22.41
H33_27_40 K27me2	0.143908	0.158355	0.213394	0.170727	0.223419	0.18502	0.191486	0.180219	0.172226	0.197436	0.167731	0.18478	0.137456	0.181244	0.079738	0.074088	0.163955	0.205749	0.2637	0.198031		717808300	1696558000	1930937000	688803200	5059341000	1885075000	2413364000	2805639000	816626800	558085700	654604800	5446406000	996900300	2260570000	1502773000	1200742000	4133575000	12130600000	8605770000	7060028000		17	16.92	17.03	17.05	16.96	17.13	17.1
H33_27_40 K36me2	0.001166	0.022139	0	0.001302	0	0.000725	0	0	0	0	0	0	0	0	0.090997	0.126662	0	0	0	0		5814215	237192500	0	5254304	0	7384386	0	0	0	0	0	0	0	0	1714951000	2052817000	0	0	0	0		17.98	19.99	0	18.98	0	18.96	0
H33_27_40 K27me3	0.25627	0.26225	0.379428	0.336483	0.421157	0.35348	0.366696	0.366298	0.319412	0.341057	0.375357	0.231227	0.140921	0.154049	0.007295	0.008392	0.331493	0.248883	0.246472	0.272096		1278264000	2809663000	3433330000	1357553000	9537126000	3601433000	4621596000	5702499000	1514528000	964055900	1464912000	6815445000	1022027000	1921384000	137491900	136009100	8357480000	14673740000	8043525000	9700502000		17	16.9	17.03	17.07	16.98	17.1	17.09
H33_27_40 K36me3	0	0	0	0	0	0	0	0	0	0	0	0	0	0	0.139595	0.173755	0	0	0	0		0	0	0	0	0	0	0	0	0	0	0	0	0	0	2630851000	2816048000	0	0	0	0		0	0	0	0	0	0	0
H33_27_40 K27me2K36me1	0	0	0	0	0	0	0	0	0	0	0	0	0	0	0.038162	0.049351	0	0	0	0		0	0	0	0	0	0	0	0	0	0	0	0	0	0	719210100	799839900	0	0	0	0		0	0	0	0	0	0	0
H33_27_40 K27me1K36me2	0	0	0	0	0	0	0	0	0	0	0	0	0	0	0	0	0	0	0	0		0	0	0	0	0	0	0	0	0	0	0	0	0	0	0	0	0	0	0	0		0	0	0	0	0	0	0
H33_27_40 K27me1K36me1	0.025197	0.041104	0	0.000918	0	0.011972	0.000239	4e-06	0	0	0	0.002194	0.000784	0.001241	0.001239	0.002428	0.005824	0.002422	0.001069	0.001664		125682300	440372100	0	3704934	0	121981400	3008028	68062.3	0	0	0	64671710	5683092	15480510	23357930	39347820	146839800	142820600	34880290	59311650		22.61	22.42	0	25.52	0	22.66	24.82
H33_27_40 K27me3K36me1	0	0	0	0	0	0	0	0	0	0	0	0	0	0	0	0	0	0	0	0.000142		0	0	0	0	0	0	0	0	0	0	0	0	0	0	0	0	0	0	0	5060888		0	0	0	0	0	0	0
H33_27_40 K27me1K36me3	0	0	0	0	0	0	0	0	0	0	0	0	0	0	0	0	0	0	0	0		0	0	0	0	0	0	0	0	0	0	0	0	0	0	0	0	0	0	0	0		0	0	0	0	0	0	0
H33_27_40 K27me2K36me2	0.000389	0.000833	0	0	1.3e-05	0	0	0	0	0.000203	0	0.000537	6.2e-05	0.000223	0	1.7e-05	0	2.7e-05	1.2e-05	3.1e-05		1939457	8920992	0	0	291620	0	0	0	0	572484	0	15818840	446266	2785090	0	268790	0	1593155	386732	1090609		11.75	12.1	0	0	11.82	0	0
H33_27_40 K27me3K36me2	0.037118	0.037015	0.016404	0.006022	0.001194	0.027443	0.003744	0.013703	0.026153	0.038946	0.002997	0.355182	0.459422	0.372788	0.479216	0.38152	0.179453	0.242578	0.220755	0.243614		185143300	396568000	148432800	24294590	27028010	279607600	47181910	213327700	124005900	110087800	11696050	10469040000	3331951000	4649615000	9031460000	6183317000	4524298000	14302010000	7204255000	8685117000		11.26	11.31	11.22	11.25	11.36	11.43	11.42
H33_27_40 K27ac	0.267242	0.274327	0.055867	0.083265	0.05995	0.05839	0.073343	0.08269	0.046122	0.046194	0.068555	0.071186	0.052842	0.097211	0.040097	0.042809	0.033875	0.062734	0.037948	0.045048		1332996000	2939052000	505520900	335937300	1357571000	594905000	924370300	1287315000	218694100	130575500	267550000	2098221000	383239200	1212472000	755675800	693804600	854055300	3698677000	1238425000	1605996000		13.87	13.81	19.25	19.28	19.14	19.25	19.28
FQKSTELLIR(H3_54_63)
H3_54_63 unmod	0.016141	0.003196	0.122587	0.037908	0.052739	0.028294	0.04495	0.031	0.043677	0.011402	0.02436	0.028159	0.204942	0.022461	0.06946	0.016169	0.027529	0.049204	0.20501	0.112022		59775050	17859830	97585160	42015000	75469160	70275200	51736170	80652070	39163080	27274230	25401610	71872140	72945820	10824040	44164670	48094240	112411100	86816190	143164400	121492400		35.62	32.64	35.66	35.69	35.68	35.64	35.67
H3_54_63 K56me1	0	0.001486	0	0	0	0	0	0.000101	0	0.000114	0.000376	0.000624	0	0.001585	0.001132	0	0.000112	0.002211	0.000387	0.000645		0	8305606	0	0	0	0	0	262033	0	273685	392056	1591930	0	763806	719948	0	455481	3900421	270068	699173		0	35.06	0	0	0	0	0
H3_54_63 K56me2	0.022891	0.076277	0.183789	0.033124	0.564139	0.027547	0.634193	0.044557	0.055906	0.005475	0.059862	0.119493	0.293943	0.264611	0.286501	0.055728	0.009201	0	0.071346	0.032521		84774030	426213700	146305500	36712950	807276100	68420270	729936700	115920600	50128440	13097440	62420280	304990000	104624600	127515600	182164300	165757800	37572880	0	49822980	35270520		23.32	23.11	23.59	23.67	23.34	23.37	23.61
H3_54_63 K56me3	0.957024	0.90057	0.583655	0.886316	0.311369	0.929471	0.256286	0.877343	0.855975	0.977815	0.893237	0.785065	0.441028	0.668644	0.553791	0.510061	0.318269	0.892192	0.646635	0.796111		3544238000	5032113000	464619200	982349000	445565700	2308574000	294977000	2282536000	767512600	2338988000	931417200	2003770000	156977200	322218000	352114300	1517132000	1299610000	1574204000	451563100	863412500		23.77	23.52	23.91	23.96	23.73	23.82	23.95
H3_54_63 K56ac	0.003944	0.01847	0.109969	0.042653	0.071752	0.014688	0.064572	0.046999	0.044442	0.005193	0.022165	0.066659	0.060087	0.042699	0.089115	0.418041	0.644889	0.056393	0.076622	0.0587		14607860	103203400	87540980	47274350	102677000	36480220	74320100	122275800	39848720	12421960	23112160	170137300	21387210	20576350	56661630	1243427000	2633318000	99501960	53506940	63662680		35.48	28.58	35.55	35.55	35.55	35.49	34.63
EIAQDFKTDLR(H3_73_83)
H3_73_83 unmod	0.550566	0.366281	0.538274	0.805658	0.730779	0.63206	0.230111	0.658324	0.748919	0.753099	0.78099	0.454649	0.463968	0.588912	0.654509	0.810588	0.815845	0.718422	0.612477	0.873741		305548800	1063563000	111358600	258317600	413386100	560133500	215808400	235999300	142663000	196722800	106749600	542766700	116239900	445687900	903322100	1573465000	1780339000	3026083000	922465800	2876786000		20.57	20.45	20.64	20.72	20.57	20.57	24.74
H3_73_83 K79me1	0.072782	0.103316	0.401666	0.112492	0.031982	0.115826	0.0581	0.123425	0.172432	0.13632	0.058991	0.241531	0.116112	0.151945	0.149905	0.058456	0.034927	0.147686	0.170719	0.015205		40391950	299995100	83097000	36068400	18091340	102645300	54489080	44245880	32846830	35609190	8063111	288343500	29090010	114992000	206891100	113471400	76216910	622070900	257124500	50062610		30.02	29.96	29.31	30.29	23.54	30.02	35.69
H3_73_83 K79me2	0.376021	0.503767	0.024545	0.08185	0.216193	0.219525	0.570262	0.189401	0.075708	0.046659	0.160019	0.178774	0.295267	0.142231	0.154176	0.103921	0.0954	0.046674	0.171892	0.059107		208681500	1462776000	5077835	26243380	122295600	194543600	534818400	67897600	14421740	12188160	21872210	213423200	73974420	107640300	212786700	201725100	208180900	196598100	258890300	194608400		11.82	11.4	15.82	16.57	16.46	11.89	20.2
H3_73_83 K79me3	0.000631	0.007633	0.019133	0	0.021047	0	0.141118	0.02885	0.001526	0.063921	0	0.069425	0.123207	0.092626	0	0.003687	0.031266	0.014845	0.019574	0.027491		349990	22163290	3958159	0	11905830	0	132346900	10342390	290780	16697400	0	82880810	30867590	70099040	0	7156855	68229330	62528540	29480430	90513150		10.66	10.9	16.14	16.07	16.02	11.39	19.69
H3_73_83 K79ac	0	0.019004	0.016383	0	0	0.03259	0.000409	0	0.001416	0	0	0.05562	0.001446	0.024286	0.04141	0.023348	0.022562	0.072373	0.025339	0.024457		0	55180450	3389359	0	0	28880920	383423	0	269655	0	0	66400530	362291	18379500	57151730	45322710	49235360	304845200	38162950	80524500		0	19.99	19.96	0	0	20.25	23.68
VTIQKKDIKLAR(H3_117_128)
H3_117_128 unmod	0.982125	0.991486	1	1	1	0.99018	0.998197	0.967297	1	0.995886	1	0.98973	0.997103	0.922223	0.98677	1	0.975911	0.98392	0.996144	0.969752		80011920	76232440	161215600	112903200	529163200	115205600	248106600	216802900	117464800	74214020	133028800	93720720	125765000	124815200	57417800	95446060	118217400	152984500	412672400	119225100		35.41	35.46	35.47	35.47	35.47	35.41	35.45
H3_117_128 K122ac	0.017875	0.008514	0	0	0	0.00982	0.001803	0.032703	0	0.004114	0	0.01027	0.002897	0.077777	0.01323	0	0.024089	0.01608	0.003856	0.030248		1456265	654618	0	0	0	1142492	448091	7329888	0	306546	0	972463	365393	10526490	769838	0	2918081	2500155	1597501	3718790		34.48	29.29	0	0	26.41	26.81	26.48
GKGGKGLGKGGAKR(H4_4_17)
H4_4_17 unmod	0.179488	0.158517	0.094312	0.097158	0.082697	0.182301	0.091459	0.043938	0.124264	0.187243	0.073188	0.168496	0.159475	0.130988	0.144759	0.074921	0.185121	0.233625	0.225135	0.329183		1346349000	1151712000	894678400	472535000	2271544000	2412248000	1694031000	1329894000	916362600	700220400	380224300	1228568000	680623000	600038700	599124100	510865400	3387231000	3612796000	3534762000	2873012000		25.36	25.26	25.41	25.45	25.35	25.38	25.43
H4_4_17 K5ac	5.5e-05	0.028699	0.003612	0.000516	0.001443	0.003771	0.002784	0.00202	0.002842	0.000411	0.003034	0.001211	0.003188	0.00565	0.001731	0.001228	0.004775	0.089076	0.001247	0		412737	208513700	34262560	2511953	39647870	49895570	51566740	61126190	20960110	1537744	15760630	8827155	13607860	25883090	7163792	8371309	87369750	1377475000	19579150	0		23.73	24.28	24.08	24.69	24.6	24.27	24.11
H4_4_17 K8ac	0.01636	0.038714	0.011301	0.013627	0.01247	0.012454	0.010791	0.010881	0.016653	0.016619	0.008084	0.02575	0.0345	0.038358	0.026869	0.018367	0.019706	0.042925	0.034973	0.02696		122713600	281280700	107207300	66274550	342527900	164800700	199876800	329344100	122801600	62147980	41999060	187755900	147242700	175715000	111202400	125242400	360571500	663800700	549096600	235298800		24.13	23.96	24.11	24.13	24.02	24.04	24.16
H4_4_17 K12ac	0.026924	0.071024	0.024381	0.016777	0.010003	0.023678	0.01388	0.011078	0.02402	0.025019	0.01663	0.047372	0.064243	0.149925	0.110342	0.075859	0.037329	0.125073	0.055471	0.088032		201955700	516030100	231287700	81594850	274750500	313317900	257079500	335315600	177134200	93562260	86395830	345410500	274183600	686789100	456678300	517262700	683016100	1934134000	870937000	768313800		23.97	23.92	24.03	24.04	23.98	23.96	24.06
H4_4_17 K16ac	0.419654	0.303921	0.278742	0.291868	0.16792	0.418271	0.223709	0.150377	0.317652	0.387321	0.237531	0.106349	0.202462	0.200757	0.221552	0.194259	0.366916	0.150574	0.171382	0.110993		3147841000	2208153000	2644249000	1419522000	4612456000	5534658000	4143588000	4551567000	2342466000	1448440000	1234011000	775434600	864084600	919642900	916950900	1324596000	6713617000	2328488000	2690814000	968713600		24.23	24.04	24.27	24.3	24.17	24.2	24.27
H4_4_17 K5acK8ac	0.007801	0.007557	0.011091	0.008239	0.007826	0.00934	0.006103	0.009564	0.013705	0.015713	0.012809	0.031766	0.006423	0.010145	0.012581	0.018699	0.009544	0.026087	0.01996	0.017971		58512420	54908910	105212500	40072940	214975900	123584900	113044500	289486500	101064700	58759880	66546010	231616500	27413150	46472250	52069450	127506100	174633000	403414300	313386400	156844100		22.91	22.81	23.01	22.97	22.87	22.94	23.04
H4_4_17 K5acK12ac	0.010319	0.01073	0.00606	0.012684	0.010889	0.007196	0.007889	0.009957	0.007321	0.004678	0.006186	0.00346	0.001819	0.013647	0.00787	0.022676	0.011009	0.024071	0.008234	0.023011		77399560	77960310	57489960	61689520	299105800	95220430	146126000	301374400	53985810	17495250	32139270	25229770	7764539	62513900	32572610	154619800	201442500	372238400	129282300	200836700		22.96	22.83	22.98	23.03	22.9	22.91	22.97
H4_4_17 K5acK16ac	0.016211	0.028043	0.012026	0.014021	0.007085	0.014476	0.012678	0.013605	0.015872	0.006941	0.022961	0.012272	0.002983	0.004539	0.000703	0.010014	0.003832	0.00629	0.0034	0.008007		121602100	203750300	114085700	68194060	194604300	191553000	234823400	411796400	117046300	25955630	119287100	89477500	12729140	20790750	2911248	68279960	70115130	97266660	53383990	69885390		23.05	22.84	22.92	23	22.88	22.85	22.95
H4_4_17 K8acK12ac	0.01975	0.012469	0.006535	0.014133	0.007517	0.005405	0.00817	0.004963	0.005431	0.024598	0.00395	0.057054	0.055403	0.051371	0.068153	0.150854	0.027031	0.013894	0.030777	0.038146		148148200	90591860	61997180	68737930	206490300	71523250	151323800	150215500	40053020	91987490	20522730	416004100	236454400	235322500	282067200	1028629000	494601100	214850300	483224900	332924400		22.92	22.77	22.75	22.93	22.99	22.78	23.09
H4_4_17 K8acK16ac	0.010175	0.01259	0.051459	0.038347	0.047459	0.029926	0.051914	0.053883	0.055473	0.026608	0.057099	0.045688	0.054911	0.024748	0.017182	0.026054	0.059172	0.050894	0.054227	0.043261		76320390	91471520	488154400	186502200	1303623000	395989800	961565400	1630921000	409074100	99503700	296640600	333130900	234354000	113369300	71113390	177656700	1082688000	787029600	851404300	377570600		22.9	22.74	23.01	23.06	22.92	22.95	23
H4_4_17 K12acK16ac	0.111498	0.116193	0.126954	0.138274	0.095433	0.106789	0.095598	0.09653	0.134295	0.113509	0.113715	0.08878	0.073663	0.077349	0.095965	0.206281	0.079305	0.031935	0.089599	0.081694		836350900	844208700	1204335000	672506400	2621374000	1413055000	1770684000	2921745000	990334900	424483200	590768700	647327700	314384300	354326900	397175600	1406575000	1451077000	493848500	1406755000	712999900		22.87	22.77	22.95	22.99	22.88	22.91	22.95
H4_4_17 K5acK8acK12ac	0.021281	0.01928	0.008231	0.024374	0.005735	0.018647	0.00679	0.016987	0.008281	0.014999	0.022173	0.01207	0.016424	0.007333	0.006645	0.006807	0.016288	0.005851	0.016694	0.011046		159631400	140082100	78080070	118544200	157541800	246740900	125770400	514171100	61067100	56089760	115191600	88006560	70097390	33590510	27502490	46412520	298020200	90487050	262105900	96409410		21.53	21.47	21.51	21.76	21.65	21.62	21.51
H4_4_17 K5acK8acK16ac	0.002691	8.1e-05	0.026446	0.025802	0.037758	0.003623	0.031516	0.04381	0.026256	0.016598	0.029088	0.006681	0.020422	0.001733	0.003729	0.003584	0.009597	0.01323	0.013598	0.007542		20183790	586081	250879500	125492300	1037135000	47946560	583739700	1326033000	193621500	62070440	151116400	48715210	87159170	7939733	15431960	24439790	175592700	204593200	213497700	65824590		21.45	21.35	21.69	21.71	21.62	21.56	21.71
H4_4_17 K5acK12acK16ac	0.005094	0	0.051127	0.028144	0.029736	0.019372	0.031577	0.054021	0.044756	0.01045	0.042363	0.000531	0.004619	0	0	2e-06	0.000177	0	0.003943	0		38211550	0	485009100	136880100	816806900	256335600	584878000	1635101000	330046000	39080610	220083600	3873039	19711860	0	0	11087.7	3239722	0	61903640	0		21.5	20.98	21.61	21.69	21.56	21.56	21.63
H4_4_17 K8acK12acK16ac	0.098196	0.116903	0.147258	0.136269	0.183626	0.085006	0.164136	0.165324	0.104758	0.095329	0.149576	0.232757	0.170442	0.188781	0.192724	0.11794	0.113434	0.122611	0.165438	0.148035		736574000	849360000	1396947000	662754000	5043876000	1124817000	3040166000	5003967000	772520400	356494500	777070300	1697126000	727425500	864784800	797637900	804202700	2075544000	1896059000	2597487000	1292003000		21.57	21.48	21.65	21.71	21.58	21.6	21.67
H4_4_17 K5acK8acK12acK16ac	0.054504	0.075277	0.140464	0.139767	0.2924	0.059744	0.241005	0.31306	0.098421	0.053964	0.201611	0.159762	0.129022	0.094677	0.089195	0.072455	0.056765	0.063863	0.105921	0.066119		408834300	546931700	1332493000	679765700	8031702000	790539700	4463951000	9475601000	725785500	201804200	1047400000	1164889000	550651400	433705000	369156500	494048400	1038656000	987582300	1663023000	577062700		20.27	20.18	20.38	20.39	20.27	20.3	20.37
KILR(H4_20_23)
H4_20_23 unmod	0.944228	0.886777	0.949512	0.97303	0.958686	0.948017	0.95452	0.990321	0.952395	0.91667	0.963984	0.888252	0.901096	0.864803	0.856886	0.936691	0.965536	0.9869	0.961811	0.979582		3956199000	8567319000	6787101000	2373400000	27207390000	11245920000	15668600000	18108660000	2703508000	2077102000	1754902000	15246030000	4179114000	6787803000	6968781000	8900542000	22023260000	51481760000	30064000000	30511330000		27.37	27.18	27.44	27.5	27.34	27.4	27.44
H4_20_23 K20me1	0.036491	0.024668	0.048289	0.018028	0.005857	0.019727	0.005706	0.006546	0.04379	0.063511	0.02095	0.09698	0.086599	0.120568	0.133063	0.050592	0.022645	0.001358	0.029544	0.01525		152892000	238325700	345172300	43974810	166230300	234015400	93671680	119689300	124302900	143910600	38139710	1664575000	401629700	946335400	1082162000	480734200	516513100	70821630	923476900	475007200		35.49	35.5	35.54	35.69	35.53	35.48	35.54
H4_20_23 K20me2	0	0	0	0	0.000681	0	0.001024	0	0	0	0	0.001774	0.001536	0.00254	0	0.001968	0.000532	0.000608	0	0		0	0	0	0	19331880	0	16802720	0	0	0	0	30449310	7123072	19937430	0	18701150	12136750	31717990	0	0		12.96	12.55	13.34	12.45	18.97	12.61	19.13
H4_20_23 K20me3	0.000559	0.000351	0.000368	0.001462	0	8.1e-05	0	3.1e-05	0.000386	0.001428	0.000763	0	0	0	0.000816	0	0	0	0	0		2341167	3391441	2630081	3566978	0	956296	0	563391	1094414	3236568	1389731	0	0	0	6633781	0	0	0	0	0		12.46	12.05	12.84	11.95	18.47	12.11	18.63
H4_20_23 K20ac	0.018722	0.088204	0.001831	0.007479	0.034776	0.032175	0.03875	0.003103	0.003429	0.01839	0.014302	0.012994	0.010769	0.012089	0.009235	0.010749	0.011287	0.011134	0.008645	0.005168		78442800	852155400	13085010	18241870	986933800	381677500	636095600	56733390	9734913	41671320	26036870	223026700	49944770	94886210	75106960	102137800	257441400	580819400	270217700	160965800		25.21	25.8	27.23	23.33	25.94	25.91	25.98
RGGVKR(H4_40_45)
H4_40_45 unmod	0.981562	0.987263	0.999588	0.995636	0.944354	0.99867	0.95861	0.989485	0.999059	0.997767	0.999212	0.930317	0.836244	0.830728	0.906387	0.911622	0.930723	0.974185	0.827287	0.938929		218217700	386938100	493640900	181132800	2059282000	591090500	974706900	1002847000	180942500	151439600	150743900	537232900	195060200	279792800	366392500	468043500	1000652000	2974342000	1418049000	1096000000		12.53	12.55	12.5	12.53	12.57	12.64	12.65
H4_40_45 K44ac	0.018438	0.012737	0.000412	0.004364	0.055646	0.00133	0.04139	0.010515	0.000941	0.002233	0.000788	0.069683	0.163756	0.169272	0.093613	0.088378	0.069277	0.025815	0.172713	0.061071		4099167	4992074	203663	793901	121343000	787443	42084980	10656530	170391	338938	118951	40239950	38197360	57011440	37841370	45374840	74482140	78817470	296046400	71287070		11.78	9.62	8.76	9.54	11.84	9.6	11.92
SGGKGGKAGSAAKASQSR(H2A1_1_18)
H2A1_1_18 unmod	0.072939	0.0753	0.003831	0.014456	0.001526	0.030376	0.007199	0.001581	0.005082	0.044562	0.001457	0.002393	0.005584	0.030729	0.030534	0.017176	0.000942	0.002572	0.015803	0.000564		157234600	398704800	17187820	65920940	71217280	150347500	53414190	24565990	23001160	71373900	5252251	75060510	36423100	60075620	57067870	196876700	32081250	104302300	80820740	21081550		27.99	27.91	28.29	28.33	19.68	28.01	28.37
H2A1_1_18 K4ac	0	0	0.007047	0.006224	0.620752	0.026019	0.001874	0	0.009505	0.005353	0.006651	0.860755	0.784069	0	0.008964	0.872036	0.859832	0.720563	0.071934	0.801701		0	0	31618380	28382610	28975130000	128785300	13902960	0	43021830	8573416	23980860	26995920000	5114206000	0	16753130	9995828000	29279700000	29215760000	367881500	29989540000		20.78	20.65	21.41	21.55	18.84	21.32	21.48
H2A1_1_18 K7ac	0.013702	0.004253	0.033685	0.00035	0.060659	0.00511	0.000695	0.003714	0.015011	0.028689	0.000756	0.024184	0.058628	0.127061	0.177791	0.04433	0.043784	0.206772	0.019007	0.048035		29538100	22520060	151137000	1593972	2831403000	25292840	5158618	57699150	67940010	45951100	2726333	758471000	382407500	248407900	332289900	508134600	1490983000	8383732000	97204790	1796863000		21.29	21.13	21.43	21.59	18.84	21.35	21.44
H2A1_1_18 K13ac	0.059728	0.039365	0.019605	0.003137	0.01511	0.024067	0.00079	0.007184	0.013196	0.065412	0.000191	0.007189	0.009799	0.16983	0.292356	0.015285	0.006463	0.028519	0.016927	0.014665		128755600	208432500	87963880	14306750	705292900	119120700	5863041	111607700	59726980	104768800	687058	225467100	63915910	332024600	546411700	175204000	220093400	1156344000	86567560	548591600		21.26	21.13	21.44	21.51	18.85	21.3	21.44
H2A1_1_18 K7acK13ac	0.160591	0.428611	0.271286	0.219964	0.042452	0.204913	0.177341	0.089251	0.25234	0.311519	0.139897	0.044515	0.050822	0.228003	0.256526	0.01662	0.004386	0.004697	0.324527	0.049945		346185600	2269438000	1217182000	1003026000	1981536000	1014235000	1315816000	1386606000	1142114000	498956700	504426800	1396116000	331491500	445753500	479444700	190507700	149368800	190426400	1659680000	1868328000		17.72	17.72	17.88	17.88	17.79	17.74	17.92
H2A1_1_18 K4acK13ac	0.073277	0.112903	0.017464	0.045967	0.007809	0.090686	0.025046	0.023786	0.01546	0.07621	0.030349	0.008698	0.019206	0.11623	0.084303	0.01113	0.018938	0.015147	0.126065	0.036435		157963400	597808100	78356030	209607700	364518000	448856700	185836400	369535600	69975160	122064800	109431400	272801500	125271600	227233000	157561500	127578200	644901400	614137900	644712900	1362933000		17.8	17.64	17.9	18.09	17.89	17.95	18.08
H2A1_1_18 K4acK7ac	0.456485	0.222839	0.463509	0.506118	0.171995	0.470934	0.538003	0.564452	0.528899	0.334424	0.578477	0.026938	0.033904	0.219077	0.122987	0.018756	0.052086	0.018532	0.220984	0.045503		984043400	1179900000	2079633000	2307878000	8028288000	2330925000	3991823000	8769309000	2393848000	535643300	2085821000	844853000	221140900	428303700	229861200	214988800	1773673000	751394600	1130145000	1702159000		17.75	17.61	17.83	17.88	17.8	17.73	17.88
H2A1_1_18 K4acK7acK13ac	0.163277	0.116728	0.183572	0.203783	0.079698	0.147895	0.249052	0.310032	0.160507	0.133831	0.242223	0.025329	0.03799	0.109071	0.026541	0.004669	0.013568	0.003197	0.204753	0.003152		351974400	618059100	823636900	929240000	3720089000	732019900	1847893000	4816640000	726468000	214355200	873385500	794397700	247794500	213237300	49604180	53519060	462029600	129641100	1047138000	117894100		16.75	16.76	16.88	16.87	16.85	16.79	16.87
SAKAGLTFPVGR(H2A1_19_30)
H2A1_19_30 unmod	0.859685	0.968508	0.862668	0.946986	0.917218	0.952717	0.945466	0.991582	0.954312	0.908037	0.959098	0.784525	0.832673	0.449572	0.927492	0.753885	0.853144	0.627274	0.898283	0.968842		3064997000	5362671000	1409962000	3134973000	8038843000	8434654000	3299867000	5298170000	2911185000	1614542000	2034843000	6136097000	589717700	1097633000	3618260000	3674467000	10816380000	5101224000	9631786000	5678425000		32.74	32.7	32.86	32.82	32.79	32.8	32.86
H2A1_19_30 K21me1	0.003528	0.00211	0.000794	0	0.001328	0.000764	0.000961	0.000874	0	0	0	0.008122	0.02804	0.015222	0.004711	0.001898	0.000472	0.002962	0.005931	0.002664		12578300	11681220	1298112	0	11637200	6761974	3355670	4669877	0	0	0	63521740	19858440	37165750	18378150	9249946	5989502	24090680	63594070	15616340		35.97	33.17	34.83	0	33.37	34.65	35.13
H2A1_19_30 K21me2	0.028486	0.02591	0.053095	0.037971	0.044023	0.027734	0.031404	0.003861	0.030824	0.067851	0.026802	0.072524	0.000573	0.165345	0.00089	0.107804	0.094968	0.178503	0.042354	0.001906		101559700	143465500	86779870	125700700	385836700	245533200	109606200	20631290	94031650	120642800	56863940	567239900	405561	403690000	3472699	525441500	1204034000	1451653000	454137600	11170740		21.83	25.92	17.15	17.2	17.08	17.23	28.2
H2A1_19_30 K21me3	0.046887	0.003316	0.000562	0.004341	0	0	0.022168	0.00268	0	0	0	0.000848	0.138714	0.002808	0.066906	0.000482	5.9e-05	0	0	0.0265		167162500	18360760	919035	14369830	0	0	77372100	14320970	0	0	0	6634562	98240700	6856394	261010100	2349581	750109	0	0	155320300		20.86	23.89	16.36	15.85	16.58	16.73	28.66
H2A1_19_30 K21ac	0.061414	0.000156	0.08288	0.010702	0.037431	0.018785	0	0.001003	0.014863	0.024112	0.0141	0.133981	0	0.367052	0	0.135931	0.051356	0.19126	0.053432	8.8e-05		218956900	863853	135460300	35430170	328055300	166312800	0	5359073	45341500	42872090	29914040	1047923000	0	896159500	0	662535900	651105100	1555398000	572923100	513535		27.22	31.3	27.33	27.39	27.23	27.25	0
SGKAHGGKGKSGAKDSGSLR(H2AZ_1_20)
H2AZ_1_20 unmod	0.998295	1	1	1	0.589853	0.963843	0.755276	0.954312	0.98651	0.972562	0.998125	0.914319	0.930119	0.718092	0.796052	0.765859	0.992112	0.523709	0.62926	1		138076900	147114700	6721216	31944410	90630650	9546999	14365610	30754030	10447930	32509330	46743380	49487060	80889210	56184000	41173070	35534870	89916800	89448820	140826900	73822870		15.03	15	15.01	15.09	15.03	15.11	16.95
H2AZ_1_20 K3ac	0.000366	0	0	0	0.056348	0	0.031027	0	0	0	0.000503	0.024262	0.004676	0.002081	0.145859	0.051018	0	0.005378	0.010449	0		50633.9	0	0	0	8657859	0	590139	0	0	0	23560.6	1313162	406658	162820	7544064	2367152	0	918532	2338528	0		12.07	0	0	0	13.04	0	13.13
H2AZ_1_20 K8ac	0	0	0	0	0	0	0	0	0	0	0	0	0	0	0.007358	0	0	0	0	0		0	0	0	0	0	0	0	0	0	0	0	0	0	0	380583	0	0	0	0	0		11.59	0	0	0	12.53	0	12.65
H2AZ_1_20 K10ac	6e-06	0	0	0	0.098269	0	0.049515	0	0	0	8e-06	0.027726	0	0.017216	0.017138	0.023693	0.002682	0.156576	0	0		786.275	0	0	0	15099040	0	941783	0	0	0	373.043	1500681	0	1347004	886410	1099319	243061	26742970	0	0		12.07	0	0	0	13.02	0	13.13
H2AZ_1_20 K14ac	0.001334	0	0	0	0.146568	0	0.126931	0	0	0	0.001364	0.033693	0.005593	0.023333	0.033592	0.013859	0.005206	0.036603	0.013109	0		184462	0	0	0	22520130	0	2414275	0	0	0	63881.3	1823623	486433	1825601	1737443	643018	471825	6251721	2933704	0		12.07	0	0	0	13	0	13.13
H2AZ_1_20 K3acK8ac	0	0	0	0	0	0	0	0	0	0	0	0	0	0	0	0.025505	0	0	0	0		0	0	0	0	0	0	0	0	0	0	0	0	0	0	0	1183400	0	0	0	0		0	0	0	0	11.6	11.63	11.66
H2AZ_1_20 K3acK10ac	0	0	0	0	0.004068	0	0	0	0	0	0	0	0	0	0	0	0	0	0	0		0	0	0	0	625047	0	0	0	0	0	0	0	0	0	0	0	0	0	0	0		0	0	0	0	12.55	11.63	11.66
H2AZ_1_20 K3acK14ac	0	0	0	0	0.033687	0.013918	0.01591	0	0	0.013459	0	0	0.001136	0	0	0	0	0.147649	0.055967	0		0	0	0	0	5175970	137857	302618	0	0	449875	0	0	98779.6	0	0	0	0	25218200	12525260	0		0	0	0	0	12.09	12.11	12.15
H2AZ_1_20 K8acK10ac	0	0	0	0	0	0	0	0	0	0	0	0	0	0	0	0	0	0	0	0		0	0	0	0	0	0	0	0	0	0	0	0	0	0	0	0	0	0	0	0		0	0	0	0	11.6	11.63	11.66
H2AZ_1_20 K8acK14ac	0	0	0	0	0.000522	0	0.000121	0	0.000135	0	0	0	0.0053	0	0	0.00051	0	0	0.000512	0		0	0	0	0	80239.6	0	2309.41	0	1428.75	0	0	0	460941	0	0	23668	0	0	114601	0		0	0	0	0	12.15	11.63	12.15
H2AZ_1_20 K10acK14ac	0	0	0	0	0.070685	0.022239	0.020394	0	0.013356	0.013979	0	0	0.013755	0	0	0.0505	0	0.130085	0.097143	0		0	0	0	0	10860650	220280	387897	0	141446	467265	0	0	1196230	0	0	2343133	0	22218320	21740390	0		0	0	0	0	12.15	12.11	12.15
H2AZ_1_20 K8acK10acK14ac	0	0	0	0	0	0	0	0.036083	0	0	0	0	0	0.148677	0	0	0	0	0.165124	0		0	0	0	0	0	0	0	1162833	0	0	0	0	0	11632570	0	0	0	0	36954380	0		0	0	0	0	0	0	8.49
H2AZ_1_20 K3acK10acK14ac	0	0	0	0	0	0	0	0	0	0	0	0	0	0	0	0	0	0	0	0		0	0	0	0	0	0	0	0	0	0	0	0	0	0	0	0	0	0	0	0		0	0	0	0	0	0	8.49
H2AZ_1_20 K3acK8acK14ac	0	0	0	0	0	0	8e-06	8.7e-05	0	0	0	0	0.000182	0.000688	0	0	0	0	0	0		0	0	0	0	0	0	157.025	2806.5	0	0	0	0	15833.3	53839.7	0	0	0	0	0	0		0	0	0	0	0	0	8.99
H2AZ_1_20 K3acK8acK10ac	0	0	0	0	0	0	0.000817	0.009518	0	0	0	0	0.018024	0.089913	0	0	0	0	0.028435	0		0	0	0	0	0	0	15545.5	306732	0	0	0	0	1567499	7034822	0	0	0	0	6363785	0		0	0	0	0	0	0	8.99
H2AZ_1_20 K3acK8acK10acK14ac	0	0	0	0	0	0	0	0	0	0	0	0	0.021214	0	0	0.069057	0	0	0	0		0	0	0	0	0	0	0	0	0	0	0	0	1844911	0	0	3204178	0	0	0	0		0	0	0	0	0	0	0
[truncated: 34 more columns]

## Sheet: Peptides
Peptide	5h_Ctrl-1-2	5h_Ctrl-1	5h_Ctrl-2	5h_Ctrl-3	5h_MR-1	5h_MR-2-2	5h_MR-2	5h_MR-3	5h_SM-1	5h_SM-2	5h_SM-3	72h_Ctrl-1	72h_Ctrl-2	72h_Ctrl-3	72h_MR-1	72h_MR-2	72h_MR-3	72h_SM-1	72h_SM-2	72h_SM-3
TKQTAR(H3_3_8)
H3_3_8 unmod	0.869942	0.899472	0.934816	0.935795	0.915628	0.850793	0.915149	0.81813	0.110324	0.114408	0.90716	0.892201	0.061381	0.041933	0.972306	0.867094	0.829002	0.863245	0.815583	0.919282
H3_3_8 K4me1	0.107855	0.079091	0.053941	0.051652	0.079086	0.12695	0.083121	0.176488	0.299713	0.072487	0.085497	0.103845	0.278254	0.283636	0.021194	0.120273	0.160522	0.13171	0.160889	0.068584
H3_3_8 K4me2	0.01003	0.010638	0.002115	0.004986	0.003022	0.010389	0.000697	0.002424	0.130394	0.177038	0.002325	0.001302	0.33225	0.119178	0.002795	0.004983	0.002696	0.001928	0.01052	0.003875
H3_3_8 K4me3	0.012173	0.010799	0.004457	0.007567	0.002264	0.011868	0.001033	0.002958	0.092488	0.033357	0.005018	0.002435	0.271364	0.065043	0.003706	0.00765	0.003339	0.002098	0.011503	0.005035
H3_3_8 K4ac	0	0	0.004672	0	0	0	0	0	0.367081	0.60271	0	0.000217	0.056751	0.49021	0	0	0.004442	0.001019	0.001504	0.003225
KSTGGKAPR(H3_9_17)
H3_9_17 unmod	0.487673	0.499265	0.341537	0.585846	0.329442	0.715146	0.273709	0.429819	0.241766	0.418755	0.24319	0.21596	0.356749	0.174316	0.195383	0.203957	0.268011	0.095276	0.306843	0.319987
H3_9_17 K9me1	0.044407	0.026928	0.048593	0.022774	0.023378	0.045611	0.040497	0.103271	0.104024	0.040348	0.044264	0.100088	0.032182	0.058836	0.08678	0.084761	0.077554	0.019844	0.027459	0.045644
H3_9_17 K9me2	0.040682	0.162078	0.111803	0.039356	0.349883	0.022776	0.103897	0.092047	0.038222	0.216383	0.339044	0.060091	0.042399	0.111202	0.01759	0.029172	0.049236	0.034859	0.30179	0.030454
H3_9_17 K9me3	0.003493	0.00131	0.010927	0.006194	0.002069	0.002198	0.003448	0.006081	0.022544	0.007445	0.012704	0.00192	0.006934	0.001812	0	0.001578	0.001508	0.524817	0.002178	0.000736
H3_9_17 K9ac	0.052394	0.029908	0.021192	0.045781	0.026899	0.047699	0.024866	0.045175	0.018567	0.031334	0.021489	0.032525	0.019646	0.013751	5.1e-05	0.036509	0.037574	0.016164	0.024421	0.030819
H3_9_17 K14ac	0.042005	0.020871	0.023849	0.041666	0.03276	0.034921	0.027193	0.057826	0.025985	0.022941	0.031214	0.037726	0.03533	0.013771	4.8e-05	0.039887	0.033954	0.015268	0.026054	0.028774
H3_9_17 K9me1K14ac	0.009777	0	0.002065	0.005104	0.010613	0.012238	0.011671	0.005242	0.005735	0.004677	0.00407	0.00028	0.001255	0.003555	0.172367	0.001503	0.011443	0.007242	0.002776	0.004528
H3_9_17 K9me2K14ac	0.007516	0.019764	0.005279	0.005665	0.010944	0.00058	0.01466	0.001483	0.011307	0.019604	0.023233	0.000163	0	0.008541	0.003666	0.003604	0	0.000209	0.037878	0.000734
H3_9_17 K9me3K14ac	0.010863	0.014269	0.005158	0.016962	0.055049	0	0.175469	0.040279	0.013252	0.015806	0.034474	0	0	0.027571	0.000977	0.000894	0.03672	0.102259	0.02386	0.000835
H3_9_17 K9acK14ac	0.002115	0.001749	0.003936	0.006889	0.002785	0.008054	0	0.005119	0.013012	0.008778	0.003472	0.003096	0.007922	0.003981	0	0.000577	0	0.000959	0.004816	0.00021
KSTGGKAPR(H3_9_17)
H3_9_17 S10ph	0.206318	0.119735	0.317449	0.169053	0.05154	0.049627	0.155097	0.128977	0.344979	0.154542	0.190969	0.518326	0.474362	0.441394	0.503305	0.58194	0.466833	0.176464	0.197247	0.523068
H3_9_17 K9me1S10ph	0.000565	0.00297	0.05179	0.000121	0.015441	0	0.027458	0.002678	0.005783	0.005773	0.002	0.025553	0.021678	0.082238	0.017125	0.012158	0.012399	0.005231	0.00796	0.008057
H3_9_17 K9me2S10ph	0.000165	8.9e-05	0	0	0	0.002376	0	0.000609	0	0	0.00032	0.00084	0	0.000144	0	0.000161	0	0.000486	0.000538	0
H3_9_17 K9me3S10ph	0.031595	0.068965	0.00434	0.032861	0.072363	0.036147	0.111301	0.04991	0.013738	0.023512	0.025851	0.001129	0.001045	0.00134	0.001819	0.001704	0.001574	0.000613	0.00082	0.000781
H3_9_17 K9acS10ph	0.002412	0.000982	2e-06	0	0.000252	0.000197	0	0	3e-06	1e-06	0	0.000213	0	0	1e-06	9.9e-05	0.000918	1.7e-05	1.7e-05	0.000114
H3_9_17 S10phK14ac	0.030702	0.012114	0.001546	0	0.009096	0.003683	0	0	0.003253	0.000646	0	0.001863	0.000227	0.00033	0.000655	0.001447	0.001065	4.9e-05	4.1e-05	0.000989
H3_9_17 K9me1S10phK14ac	0.02006	0.017227	0.0504	0.004706	0.004779	0.011629	0.008371	0.010748	0.137579	0.029072	0.013795	0	0	0.057098	9.5e-05	0	0	0	0.035157	0
H3_9_17 K9me2S10phK14ac	0.004266	0.001691	0	0	0.002053	0.007065	0	0.004361	0	0.000384	0	0	0	0	0	4.8e-05	0	0	0	0
H3_9_17 K9me3S10phK14ac	0.002991	8.6e-05	6.3e-05	0.010197	0	5.4e-05	0.011676	0	0	0	0.008797	0	0.000269	0.00012	0.000137	0	0.000227	0.000243	0.000145	0.00427
H3_9_17 K9acS10phK14ac	0	0	7.2e-05	0.006824	0.000655	0	0.010688	0.016375	0.00025	0	0.001115	0.000227	0	0	0	0	0.000985	0	0	0
KQLASKAAR(H3_18_26)
H3_18_26 unmod	0.353187	0.324287	0.137314	0.417047	0.553779	0.480567	0.376521	0.468178	0.057762	0.107233	0.075099	0.212853	0.432289	0.235126	0.162683	0.268561	0.250356	0.226949	0.544277	0.335606
H3_18_26 K23me1	0.006823	0.024728	0.105181	0.038864	0.018292	0.015598	0.026968	0.010852	0.133567	0.016918	0.168548	0.042131	0.030365	0.010512	0.002354	0.00403	0.002208	0.00528	0.005157	0.000959
H3_18_26 K18me1	0.00294	0.005514	0.176358	0.046101	0.009976	0.009611	0.008681	0.004134	0.023558	0.054784	0.027326	0.003844	0.005025	0.003328	0.000413	0.00103	0.000451	0.001658	0.001828	0.000428
H3_18_26 K18me1K23me1	0.007522	0.012291	0	0.00136	0.001004	0.001835	0.010499	0.000643	0.001503	0.016594	0	0	0.000885	0.016779	0.003232	0.002149	0.002801	0.00225	0.001575	0
H3_18_26 K18ac	0.003889	0.002422	1.7e-05	0.001995	0.008945	0.005816	0.008804	0.006345	0.002756	0.00243	0.001931	0.000443	0.023011	0.016909	0.007676	0.007486	0.000923	3.4e-05	0.014342	0.006614
H3_18_26 K23ac	0.01408	0.018067	0.016795	0.014245	0.026928	0.019275	0.016691	0.039099	0.007976	0.006772	0.014566	0.049736	0.058254	0.063104	0.040772	0.035791	0.036779	0.033499	0.070986	0.04198
H3_18_26 K18acK23ac	0.611559	0.612691	0.564335	0.480387	0.381076	0.467299	0.551836	0.470748	0.772879	0.795269	0.712528	0.690993	0.450171	0.654242	0.78287	0.680952	0.706482	0.73033	0.361836	0.614413
KSAPSTGGVKKPHR(H3_27_40)
H3_27_40 unmod	0.18556	0.138479	0.226592	0.224817	0.186761	0.256937	0.198479	0.247242	0.1813	0.185702	0.153357	0.087075	0.078267	0.049432	0.066806	0.092124	0.146144	0.097986	0.131581	0.116268
H3_27_40 K36me1	0.070246	0.061142	0.090898	0.079305	0.090813	0.090639	0.077329	0.088792	0.067755	0.089543	0.076561	0.056906	0.050328	0.047161	0.026994	0.043436	0.053045	0.069361	0.083162	0.061871
H3_27_40 K27me1	0.048025	0.021354	0.05201	0.09716	0.056729	0.042412	0.088684	0.05895	0.188858	0.100919	0.155443	0.070459	0.093117	0.09665	0.029861	0.039166	0.086211	0.070243	0.066513	0.061236
H3_27_40 K27me2	0.136997	0.154973	0.202295	0.170727	0.210745	0.177173	0.191486	0.169595	0.172947	0.197436	0.167731	0.17176	0.146158	0.181244	0.079738	0.07124	0.163955	0.205735	0.246161	0.198031
H3_27_40 K36me2	0.00111	0.021666	0	0.001302	0	0.000694	0	0	0	0	0	0	0	0	0.090997	0.121067	0	0	0	0
H3_27_40 K27me3	0.243962	0.25665	0.359693	0.336483	0.397265	0.338488	0.366696	0.344705	0.32075	0.341057	0.375357	0.214935	0.149841	0.154049	0.007295	0.008069	0.331493	0.248866	0.230078	0.272096
H3_27_40 K36me3	0	0	0	0	0	0	0	0	0	0	0	0	0	0	0.139772	0.167074	0	0	0	0
H3_27_40 K27me2K36me1	0	0	0	0	0	0	0	0	0	0	0	0	0	0	0.037985	0.047455	0	0	0	0
H3_27_40 K27me1K36me2	0	0	0	0	0	0	0	0	0	0	0	0	0	0	0	0	0	0	0	0
H3_27_40 K27me1K36me1	0.023987	0.040226	0	0.000918	0	0.011465	0.000239	4e-06	0	0	0	0.00204	0.000833	0.001241	0.001239	0.002334	0.005824	0.002422	0.000998	0.001664
H3_27_40 K27me3K36me1	0	0	0	0	0	0	0	0	0	0	0	0	0	0	0	0	0	0	0	0.000142
H3_27_40 K27me1K36me3	0	0	0	0	0	0	0	0	0	0	0	0	0	0	0	0	0	0	0	0
H3_27_40 K27me2K36me2	0.00037	0.000815	0	0	1.2e-05	0	0	0	0	0.000203	0	0.000499	6.5e-05	0.000223	0	1.6e-05	0	9.5e-05	1.1e-05	3.1e-05
H3_27_40 K27me3K36me2	0.035335	0.036225	0.015551	0.006022	0.001126	0.026279	0.003744	0.012895	0.022075	0.038946	0.002997	0.330156	0.425203	0.372788	0.479216	0.366854	0.179453	0.242562	0.206072	0.243614
H3_27_40 K27ac	0.254408	0.268469	0.052961	0.083265	0.056549	0.055913	0.073343	0.077816	0.046315	0.046194	0.068555	0.06617	0.056187	0.097211	0.040097	0.041163	0.033875	0.062729	0.035424	0.045048
KSAPSTGGVKKPHR(H33_27_40)
H33_27_40 unmod	0.194921	0.141501	0.239024	0.224817	0.197993	0.268317	0.198479	0.26273	0.180544	0.185702	0.153357	0.093675	0.073607	0.049432	0.066806	0.095806	0.146144	0.097993	0.140956	0.116268
H33_27_40 K36me1	0.06598	0.056386	0.089992	0.079305	0.090407	0.08767	0.077329	0.088966	0.067472	0.089543	0.076561	0.053143	0.047332	0.047161	0.026994	0.039106	0.053045	0.069366	0.08213	0.061871
H33_27_40 K27me1	0.007809	0.006091	0.005892	0.09716	0.005868	0.006983	0.088684	0.005388	0.18807	0.100919	0.155443	0.008077	0.087573	0.09665	0.029861	0.006066	0.086211	0.070248	0.006958	0.061236
H33_27_40 K27me2	0.143908	0.158355	0.213394	0.170727	0.223419	0.18502	0.191486	0.180219	0.172226	0.197436	0.167731	0.18478	0.137456	0.181244	0.079738	0.074088	0.163955	0.205749	0.2637	0.198031
H33_27_40 K36me2	0.001166	0.022139	0	0.001302	0	0.000725	0	0	0	0	0	0	0	0	0.090997	0.126662	0	0	0	0
H33_27_40 K27me3	0.25627	0.26225	0.379428	0.336483	0.421157	0.35348	0.366696	0.366298	0.319412	0.341057	0.375357	0.231227	0.140921	0.154049	0.007295	0.008392	0.331493	0.248883	0.246472	0.272096
H33_27_40 K36me3	0	0	0	0	0	0	0	0	0	0	0	0	0	0	0.139595	0.173755	0	0	0	0
H33_27_40 K27me2K36me1	0	0	0	0	0	0	0	0	0	0	0	0	0	0	0.038162	0.049351	0	0	0	0
H33_27_40 K27me1K36me2	0	0	0	0	0	0	0	0	0	0	0	0	0	0	0	0	0	0	0	0
H33_27_40 K27me1K36me1	0.025197	0.041104	0	0.000918	0	0.011972	0.000239	4e-06	0	0	0	0.002194	0.000784	0.001241	0.001239	0.002428	0.005824	0.002422	0.001069	0.001664
H33_27_40 K27me3K36me1	0	0	0	0	0	0	0	0	0	0	0	0	0	0	0	0	0	0	0	0.000142
H33_27_40 K27me1K36me3	0	0	0	0	0	0	0	0	0	0	0	0	0	0	0	0	0	0	0	0
H33_27_40 K27me2K36me2	0.000389	0.000833	0	0	1.3e-05	0	0	0	0	0.000203	0	0.000537	6.2e-05	0.000223	0	1.7e-05	0	2.7e-05	1.2e-05	3.1e-05
H33_27_40 K27me3K36me2	0.037118	0.037015	0.016404	0.006022	0.001194	0.027443	0.003744	0.013703	0.026153	0.038946	0.002997	0.355182	0.459422	0.372788	0.479216	0.38152	0.179453	0.242578	0.220755	0.243614
H33_27_40 K27ac	0.267242	0.274327	0.055867	0.083265	0.05995	0.05839	0.073343	0.08269	0.046122	0.046194	0.068555	0.071186	0.052842	0.097211	0.040097	0.042809	0.033875	0.062734	0.037948	0.045048
FQKSTELLIR(H3_54_63)
H3_54_63 unmod	0.016141	0.003196	0.122587	0.037908	0.052739	0.028294	0.04495	0.031	0.043677	0.011402	0.02436	0.028159	0.204942	0.022461	0.06946	0.016169	0.027529	0.049204	0.20501	0.112022
H3_54_63 K56me1	0	0.001486	0	0	0	0	0	0.000101	0	0.000114	0.000376	0.000624	0	0.001585	0.001132	0	0.000112	0.002211	0.000387	0.000645
H3_54_63 K56me2	0.022891	0.076277	0.183789	0.033124	0.564139	0.027547	0.634193	0.044557	0.055906	0.005475	0.059862	0.119493	0.293943	0.264611	0.286501	0.055728	0.009201	0	0.071346	0.032521
H3_54_63 K56me3	0.957024	0.90057	0.583655	0.886316	0.311369	0.929471	0.256286	0.877343	0.855975	0.977815	0.893237	0.785065	0.441028	0.668644	0.553791	0.510061	0.318269	0.892192	0.646635	0.796111
H3_54_63 K56ac	0.003944	0.01847	0.109969	0.042653	0.071752	0.014688	0.064572	0.046999	0.044442	0.005193	0.022165	0.066659	0.060087	0.042699	0.089115	0.418041	0.644889	0.056393	0.076622	0.0587
EIAQDFKTDLR(H3_73_83)
H3_73_83 unmod	0.550566	0.366281	0.538274	0.805658	0.730779	0.63206	0.230111	0.658324	0.748919	0.753099	0.78099	0.454649	0.463968	0.588912	0.654509	0.810588	0.815845	0.718422	0.612477	0.873741
H3_73_83 K79me1	0.072782	0.103316	0.401666	0.112492	0.031982	0.115826	0.0581	0.123425	0.172432	0.13632	0.058991	0.241531	0.116112	0.151945	0.149905	0.058456	0.034927	0.147686	0.170719	0.015205
H3_73_83 K79me2	0.376021	0.503767	0.024545	0.08185	0.216193	0.219525	0.570262	0.189401	0.075708	0.046659	0.160019	0.178774	0.295267	0.142231	0.154176	0.103921	0.0954	0.046674	0.171892	0.059107
H3_73_83 K79me3	0.000631	0.007633	0.019133	0	0.021047	0	0.141118	0.02885	0.001526	0.063921	0	0.069425	0.123207	0.092626	0	0.003687	0.031266	0.014845	0.019574	0.027491
H3_73_83 K79ac	0	0.019004	0.016383	0	0	0.03259	0.000409	0	0.001416	0	0	0.05562	0.001446	0.024286	0.04141	0.023348	0.022562	0.072373	0.025339	0.024457
VTIQKKDIKLAR(H3_117_128)
H3_117_128 unmod	0.982125	0.991486	1	1	1	0.99018	0.998197	0.967297	1	0.995886	1	0.98973	0.997103	0.922223	0.98677	1	0.975911	0.98392	0.996144	0.969752
H3_117_128 K122ac	0.017875	0.008514	0	0	0	0.00982	0.001803	0.032703	0	0.004114	0	0.01027	0.002897	0.077777	0.01323	0	0.024089	0.01608	0.003856	0.030248
GKGGKGLGKGGAKR(H4_4_17)
H4_4_17 unmod	0.179488	0.158517	0.094312	0.097158	0.082697	0.182301	0.091459	0.043938	0.124264	0.187243	0.073188	0.168496	0.159475	0.130988	0.144759	0.074921	0.185121	0.233625	0.225135	0.329183
H4_4_17 K5ac	5.5e-05	0.028699	0.003612	0.000516	0.001443	0.003771	0.002784	0.00202	0.002842	0.000411	0.003034	0.001211	0.003188	0.00565	0.001731	0.001228	0.004775	0.089076	0.001247	0
H4_4_17 K8ac	0.01636	0.038714	0.011301	0.013627	0.01247	0.012454	0.010791	0.010881	0.016653	0.016619	0.008084	0.02575	0.0345	0.038358	0.026869	0.018367	0.019706	0.042925	0.034973	0.02696
H4_4_17 K12ac	0.026924	0.071024	0.024381	0.016777	0.010003	0.023678	0.01388	0.011078	0.02402	0.025019	0.01663	0.047372	0.064243	0.149925	0.110342	0.075859	0.037329	0.125073	0.055471	0.088032
H4_4_17 K16ac	0.419654	0.303921	0.278742	0.291868	0.16792	0.418271	0.223709	0.150377	0.317652	0.387321	0.237531	0.106349	0.202462	0.200757	0.221552	0.194259	0.366916	0.150574	0.171382	0.110993
H4_4_17 K5acK8ac	0.007801	0.007557	0.011091	0.008239	0.007826	0.00934	0.006103	0.009564	0.013705	0.015713	0.012809	0.031766	0.006423	0.010145	0.012581	0.018699	0.009544	0.026087	0.01996	0.017971
H4_4_17 K5acK12ac	0.010319	0.01073	0.00606	0.012684	0.010889	0.007196	0.007889	0.009957	0.007321	0.004678	0.006186	0.00346	0.001819	0.013647	0.00787	0.022676	0.011009	0.024071	0.008234	0.023011
H4_4_17 K5acK16ac	0.016211	0.028043	0.012026	0.014021	0.007085	0.014476	0.012678	0.013605	0.015872	0.006941	0.022961	0.012272	0.002983	0.004539	0.000703	0.010014	0.003832	0.00629	0.0034	0.008007
H4_4_17 K8acK12ac	0.01975	0.012469	0.006535	0.014133	0.007517	0.005405	0.00817	0.004963	0.005431	0.024598	0.00395	0.057054	0.055403	0.051371	0.068153	0.150854	0.027031	0.013894	0.030777	0.038146
H4_4_17 K8acK16ac	0.010175	0.01259	0.051459	0.038347	0.047459	0.029926	0.051914	0.053883	0.055473	0.026608	0.057099	0.045688	0.054911	0.024748	0.017182	0.026054	0.059172	0.050894	0.054227	0.043261
H4_4_17 K12acK16ac	0.111498	0.116193	0.126954	0.138274	0.095433	0.106789	0.095598	0.09653	0.134295	0.113509	0.113715	0.08878	0.073663	0.077349	0.095965	0.206281	0.079305	0.031935	0.089599	0.081694
H4_4_17 K5acK8acK12ac	0.021281	0.01928	0.008231	0.024374	0.005735	0.018647	0.00679	0.016987	0.008281	0.014999	0.022173	0.01207	0.016424	0.007333	0.006645	0.006807	0.016288	0.005851	0.016694	0.011046
H4_4_17 K5acK8acK16ac	0.002691	8.1e-05	0.026446	0.025802	0.037758	0.003623	0.031516	0.04381	0.026256	0.016598	0.029088	0.006681	0.020422	0.001733	0.003729	0.003584	0.009597	0.01323	0.013598	0.007542
H4_4_17 K5acK12acK16ac	0.005094	0	0.051127	0.028144	0.029736	0.019372	0.031577	0.054021	0.044756	0.01045	0.042363	0.000531	0.004619	0	0	2e-06	0.000177	0	0.003943	0
H4_4_17 K8acK12acK16ac	0.098196	0.116903	0.147258	0.136269	0.183626	0.085006	0.164136	0.165324	0.104758	0.095329	0.149576	0.232757	0.170442	0.188781	0.192724	0.11794	0.113434	0.122611	0.165438	0.148035
H4_4_17 K5acK8acK12acK16ac	0.054504	0.075277	0.140464	0.139767	0.2924	0.059744	0.241005	0.31306	0.098421	0.053964	0.201611	0.159762	0.129022	0.094677	0.089195	0.072455	0.056765	0.063863	0.105921	0.066119
KILR(H4_20_23)
H4_20_23 unmod	0.944228	0.886777	0.949512	0.97303	0.958686	0.948017	0.95452	0.990321	0.952395	0.91667	0.963984	0.888252	0.901096	0.864803	0.856886	0.936691	0.965536	0.9869	0.961811	0.979582
H4_20_23 K20me1	0.036491	0.024668	0.048289	0.018028	0.005857	0.019727	0.005706	0.006546	0.04379	0.063511	0.02095	0.09698	0.086599	0.120568	0.133063	0.050592	0.022645	0.001358	0.029544	0.01525
H4_20_23 K20me2	0	0	0	0	0.000681	0	0.001024	0	0	0	0	0.001774	0.001536	0.00254	0	0.001968	0.000532	0.000608	0	0
H4_20_23 K20me3	0.000559	0.000351	0.000368	0.001462	0	8.1e-05	0	3.1e-05	0.000386	0.001428	0.000763	0	0	0	0.000816	0	0	0	0	0
H4_20_23 K20ac	0.018722	0.088204	0.001831	0.007479	0.034776	0.032175	0.03875	0.003103	0.003429	0.01839	0.014302	0.012994	0.010769	0.012089	0.009235	0.010749	0.011287	0.011134	0.008645	0.005168
RGGVKR(H4_40_45)
H4_40_45 unmod	0.981562	0.987263	0.999588	0.995636	0.944354	0.99867	0.95861	0.989485	0.999059	0.997767	0.999212	0.930317	0.836244	0.830728	0.906387	0.911622	0.930723	0.974185	0.827287	0.938929
H4_40_45 K44ac	0.018438	0.012737	0.000412	0.004364	0.055646	0.00133	0.04139	0.010515	0.000941	0.002233	0.000788	0.069683	0.163756	0.169272	0.093613	0.088378	0.069277	0.025815	0.172713	0.061071
SGGKGGKAGSAAKASQSR(H2A1_1_18)
H2A1_1_18 unmod	0.072939	0.0753	0.003831	0.014456	0.001526	0.030376	0.007199	0.001581	0.005082	0.044562	0.001457	0.002393	0.005584	0.030729	0.030534	0.017176	0.000942	0.002572	0.015803	0.000564
H2A1_1_18 K4ac	0	0	0.007047	0.006224	0.620752	0.026019	0.001874	0	0.009505	0.005353	0.006651	0.860755	0.784069	0	0.008964	0.872036	0.859832	0.720563	0.071934	0.801701
H2A1_1_18 K7ac	0.013702	0.004253	0.033685	0.00035	0.060659	0.00511	0.000695	0.003714	0.015011	0.028689	0.000756	0.024184	0.058628	0.127061	0.177791	0.04433	0.043784	0.206772	0.019007	0.048035
H2A1_1_18 K13ac	0.059728	0.039365	0.019605	0.003137	0.01511	0.024067	0.00079	0.007184	0.013196	0.065412	0.000191	0.007189	0.009799	0.16983	0.292356	0.015285	0.006463	0.028519	0.016927	0.014665
H2A1_1_18 K7acK13ac	0.160591	0.428611	0.271286	0.219964	0.042452	0.204913	0.177341	0.089251	0.25234	0.311519	0.139897	0.044515	0.050822	0.228003	0.256526	0.01662	0.004386	0.004697	0.324527	0.049945
H2A1_1_18 K4acK13ac	0.073277	0.112903	0.017464	0.045967	0.007809	0.090686	0.025046	0.023786	0.01546	0.07621	0.030349	0.008698	0.019206	0.11623	0.084303	0.01113	0.018938	0.015147	0.126065	0.036435
H2A1_1_18 K4acK7ac	0.456485	0.222839	0.463509	0.506118	0.171995	0.470934	0.538003	0.564452	0.528899	0.334424	0.578477	0.026938	0.033904	0.219077	0.122987	0.018756	0.052086	0.018532	0.220984	0.045503
H2A1_1_18 K4acK7acK13ac	0.163277	0.116728	0.183572	0.203783	0.079698	0.147895	0.249052	0.310032	0.160507	0.133831	0.242223	0.025329	0.03799	0.109071	0.026541	0.004669	0.013568	0.003197	0.204753	0.003152
SAKAGLTFPVGR(H2A1_19_30)
H2A1_19_30 unmod	0.859685	0.968508	0.862668	0.946986	0.917218	0.952717	0.945466	0.991582	0.954312	0.908037	0.959098	0.784525	0.832673	0.449572	0.927492	0.753885	0.853144	0.627274	0.898283	0.968842
H2A1_19_30 K21me1	0.003528	0.00211	0.000794	0	0.001328	0.000764	0.000961	0.000874	0	0	0	0.008122	0.02804	0.015222	0.004711	0.001898	0.000472	0.002962	0.005931	0.002664
H2A1_19_30 K21me2	0.028486	0.02591	0.053095	0.037971	0.044023	0.027734	0.031404	0.003861	0.030824	0.067851	0.026802	0.072524	0.000573	0.165345	0.00089	0.107804	0.094968	0.178503	0.042354	0.001906
H2A1_19_30 K21me3	0.046887	0.003316	0.000562	0.004341	0	0	0.022168	0.00268	0	0	0	0.000848	0.138714	0.002808	0.066906	0.000482	5.9e-05	0	0	0.0265
H2A1_19_30 K21ac	0.061414	0.000156	0.08288	0.010702	0.037431	0.018785	0	0.001003	0.014863	0.024112	0.0141	0.133981	0	0.367052	0	0.135931	0.051356	0.19126	0.053432	8.8e-05
SGKAHGGKGKSGAKDSGSLR(H2AZ_1_20)
H2AZ_1_20 unmod	0.998295	1	1	1	0.589853	0.963843	0.755276	0.954312	0.98651	0.972562	0.998125	0.914319	0.930119	0.718092	0.796052	0.765859	0.992112	0.523709	0.62926	1
H2AZ_1_20 K3ac	0.000366	0	0	0	0.056348	0	0.031027	0	0	0	0.000503	0.024262	0.004676	0.002081	0.145859	0.051018	0	0.005378	0.010449	0
H2AZ_1_20 K8ac	0	0	0	0	0	0	0	0	0	0	0	0	0	0	0.007358	0	0	0	0	0
H2AZ_1_20 K10ac	6e-06	0	0	0	0.098269	0	0.049515	0	0	0	8e-06	0.027726	0	0.017216	0.017138	0.023693	0.002682	0.156576	0	0
H2AZ_1_20 K14ac	0.001334	0	0	0	0.146568	0	0.126931	0	0	0	0.001364	0.033693	0.005593	0.023333	0.033592	0.013859	0.005206	0.036603	0.013109	0
H2AZ_1_20 K3acK8ac	0	0	0	0	0	0	0	0	0	0	0	0	0	0	0	0.025505	0	0	0	0
H2AZ_1_20 K3acK10ac	0	0	0	0	0.004068	0	0	0	0	0	0	0	0	0	0	0	0	0	0	0
H2AZ_1_20 K3acK14ac	0	0	0	0	0.033687	0.013918	0.01591	0	0	0.013459	0	0	0.001136	0	0	0	0	0.147649	0.055967	0
H2AZ_1_20 K8acK10ac	0	0	0	0	0	0	0	0	0	0	0	0	0	0	0	0	0	0	0	0
H2AZ_1_20 K8acK14ac	0	0	0	0	0.000522	0	0.000121	0	0.000135	0	0	0	0.0053	0	0	0.00051	0	0	0.000512	0
H2AZ_1_20 K10acK14ac	0	0	0	0	0.070685	0.022239	0.020394	0	0.013356	0.013979	0	0	0.013755	0	0	0.0505	0	0.130085	0.097143	0
H2AZ_1_20 K8acK10acK14ac	0	0	0	0	0	0	0	0.036083	0	0	0	0	0	0.148677	0	0	0	0	0.165124	0
H2AZ_1_20 K3acK10acK14ac	0	0	0	0	0	0	0	0	0	0	0	0	0	0	0	0	0	0	0	0
H2AZ_1_20 K3acK8acK14ac	0	0	0	0	0	0	8e-06	8.7e-05	0	0	0	0	0.000182	0.000688	0	0	0	0	0	0
H2AZ_1_20 K3acK8acK10ac	0	0	0	0	0	0	0.000817	0.009518	0	0	0	0	0.018024	0.089913	0	0	0	0	0.028435	0
H2AZ_1_20 K3acK8acK10acK14ac	0	0	0	0	0	0	0	0	0	0	0	0	0.021214	0	0	0.069057	0	0	0	0

## Sheet: Single marks
Single marks	5h_Ctrl-1-2	5h_Ctrl-1	5h_Ctrl-2	5h_Ctrl-3	5h_MR-1	5h_MR-2-2	5h_MR-2	5h_MR-3	5h_SM-1	5h_SM-2	5h_SM-3	72h_Ctrl-1	72h_Ctrl-2	72h_Ctrl-3	72h_MR-1	72h_MR-2	72h_MR-3	72h_SM-1	72h_SM-2	72h_SM-3																			Single marks	log2 fold change (Ctrl72/Ctrl5)	fold change (MR72/MR5)
H3K4me1	0.107855	0.079091	0.053941	0.051652	0.079086	0.12695	0.083121	0.176488	0.299713	0.072487	0.085497	0.103845	0.278254	0.283636	0.021194	0.120273	0.160522	0.13171	0.160889	0.068584																			H3K4me1	1.46659148028958	-0.209696987863181
H3K4me2	0.01003	0.010638	0.002115	0.004986	0.003022	0.010389	0.000697	0.002424	0.130394	0.177038	0.002325	0.001302	0.33225	0.119178	0.002795	0.004983	0.002696	0.001928	0.01052	0.003875																			H3K4me2	4.31262127484501	-0.243411259646345
H3K4me3	0.012173	0.010799	0.004457	0.007567	0.002264	0.011868	0.001033	0.002958	0.092488	0.033357	0.005018	0.002435	0.271364	0.065043	0.003706	0.00765	0.003339	0.002098	0.011503	0.005035																			H3K4me3	3.62683877925544	0.112541065859824
H3K4ac	0	0	0.004672	0	0	0	0	0	0.367081	0.60271	0	0.000217	0.056751	0.49021	0	0	0.004442	0.001019	0.001504	0.003225																			H3K4ac	6.87182614152448	0.566246892163737
H3K9me1	0.074809	0.047124	0.152848	0.032704	0.054212	0.069478	0.087997	0.121939	0.253121	0.079869	0.064129	0.125921	0.055115	0.201727	0.276367	0.098422	0.101396	0.032318	0.073352	0.058229																			H3K9me1	0.478169	0.928327950524319
H3K9me2	0.052629	0.183621	0.117082	0.045022	0.362879	0.032796	0.118557	0.098499	0.049529	0.23637	0.362597	0.061094	0.042399	0.119887	0.021256	0.032985	0.049236	0.035554	0.340206	0.031188																			H3K9me2	-0.66152439278896	-2.1509062111905
H3K9me3	0.048942	0.08463	0.020488	0.066215	0.129481	0.038399	0.301895	0.09627	0.049534	0.046764	0.081826	0.003048	0.008249	0.030843	0.002934	0.004176	0.04003	0.627932	0.027003	0.006622																			H3K9me3	-1.87023011115987	-3.17085558742068
H3K9ac	0.056921	0.032639	0.025201	0.059494	0.03059	0.05595	0.035553	0.066669	0.031833	0.040113	0.026076	0.036061	0.027569	0.017732	5.1e-05	0.037185	0.039476	0.01714	0.029255	0.031143																			H3K9ac	-0.496205396222671	-0.884006683066993
H3S10ph	0.299075	0.223859	0.425662	0.223761	0.156179	0.110777	0.324592	0.213659	0.505586	0.21393	0.242847	0.54815	0.497582	0.582665	0.523138	0.597556	0.484	0.183103	0.241925	0.537279																			H3S10ph	0.779586778665507	1.40990409515025
H3K14ac	0.130295	0.08777	0.092367	0.098013	0.128735	0.078223	0.259727	0.141434	0.210373	0.101907	0.120169	0.043356	0.045004	0.114966	0.177946	0.047961	0.084394	0.126229	0.130727	0.040341																			H3K14ac	-0.610482571914868	-0.555647820134275
H3K18me1	0.010462	0.017805	0.176358	0.047461	0.01098	0.011445	0.01918	0.004778	0.02506	0.071378	0.027326	0.003844	0.005911	0.020107	0.003645	0.003179	0.003252	0.003908	0.003403	0.000428																			H3K18me1	-2.77659971873807	-1.78763560842222
H3K18ac	0.615448	0.615113	0.564352	0.482382	0.390021	0.473114	0.560639	0.477093	0.775635	0.7977	0.71446	0.691436	0.473181	0.671151	0.790546	0.688438	0.707405	0.730363	0.376178	0.621027																			H3K18ac	0.0324698280399538	0.616930012962854
H3K23me1	0.014345	0.037019	0.105181	0.040224	0.019295	0.017433	0.037467	0.011495	0.135069	0.033511	0.168548	0.042131	0.03125	0.02729	0.005587	0.006179	0.005009	0.00753	0.006731	0.000959																			H3K23me1	-0.636929279709501	-1.93777658633258
H3K23ac	0.625639	0.630758	0.58113	0.494632	0.408004	0.486574	0.568527	0.509847	0.780854	0.802042	0.727095	0.740729	0.508424	0.717346	0.823642	0.716744	0.743262	0.763828	0.432822	0.656393																			H3K23ac	0.0978640040671831	0.626021933928389
H31K27me1	0.072012	0.06158	0.05201	0.098078	0.056729	0.053877	0.088923	0.058954	0.188858	0.100919	0.155443	0.072499	0.09395	0.097891	0.0311	0.041501	0.092035	0.072666	0.067511	0.062899																			H31K27me1	0.510182493836123	-0.235752064692514
H31K27me2	0.137367	0.155788	0.202295	0.170727	0.210757	0.177173	0.191486	0.169595	0.172947	0.197638	0.167731	0.172259	0.146223	0.181467	0.117723	0.118711	0.163955	0.205829	0.246172	0.198062																			H31K27me2	0.0130414621431876	-0.488547067876914
H31K27me3	0.279298	0.292875	0.375244	0.342505	0.398391	0.364767	0.370439	0.3576	0.342825	0.380003	0.378354	0.545091	0.575044	0.526837	0.486511	0.374924	0.510946	0.491428	0.43615	0.515852																			H31K27me3	0.797744563866352	0.295247694274607
H31K27ac	0.254408	0.268469	0.052961	0.083265	0.056549	0.055913	0.073343	0.077816	0.046315	0.046194	0.068555	0.06617	0.056187	0.097211	0.040097	0.041163	0.033875	0.062729	0.035424	0.045048																			H31K27ac	-1.39099518637807	-0.780101334059881
H31K36me1	0.094233	0.101368	0.090898	0.080223	0.090813	0.102103	0.077568	0.088796	0.067755	0.089543	0.076561	0.058945	0.051162	0.048402	0.066219	0.093226	0.058869	0.071783	0.08416	0.063677																			H31K36me1	-0.853965345757402	-0.303666477774017
H31K36me2	0.036815	0.058706	0.015551	0.007324	0.001138	0.026974	0.003744	0.012895	0.022075	0.039149	0.002997	0.330655	0.425268	0.373012	0.570213	0.487938	0.179453	0.242657	0.206083	0.243645																			H31K36me2	3.34539534282768	5.20452353281351
H31K36me3	0	0	0	0	0	0	0	0	0	0	0	0	0	0	0.139772	0.167074	0	0	0	0																			H31K36me3	0	0
H33K27me1	0.033006	0.047194	0.005892	0.098078	0.005868	0.018955	0.088923	0.005392	0.18807	0.100919	0.155443	0.010271	0.088357	0.097891	0.0311	0.008494	0.092035	0.07267	0.008027	0.062899																			H33K27me1	1.1907177147835	0.55888122694032
H33K27me2	0.144297	0.159187	0.213394	0.170727	0.223432	0.18502	0.191486	0.180219	0.172226	0.197638	0.167731	0.185316	0.137518	0.181467	0.1179	0.123456	0.163955	0.205776	0.263712	0.198062																			H33K27me2	-0.0355387117424113	-0.529697653932919
H33K27me3	0.293388	0.299265	0.395831	0.342505	0.42235	0.380923	0.370439	0.380001	0.345565	0.380003	0.378354	0.586409	0.600343	0.526837	0.486511	0.389912	0.510946	0.491462	0.467227	0.515852																			H33K27me3	0.793731604960171	0.251669017643731
H33K27ac	0.267242	0.274327	0.055867	0.083265	0.05995	0.05839	0.073343	0.08269	0.046122	0.046194	0.068555	0.071186	0.052842	0.097211	0.040097	0.042809	0.033875	0.062734	0.037948	0.045048																			H33K27ac	-1.43317844726352	-0.81729544895609
H33K36me1	0.091177	0.097489	0.089992	0.080223	0.090407	0.099643	0.077568	0.088971	0.067472	0.089543	0.076561	0.055337	0.048116	0.048402	0.066396	0.090885	0.058869	0.071788	0.083198	0.063677																			H33K36me1	-0.875801160705298	-0.30719186411256
H33K36me2	0.038672	0.059987	0.016404	0.007324	0.001206	0.028168	0.003744	0.013703	0.026153	0.039149	0.002997	0.355719	0.459484	0.373012	0.570213	0.508199	0.179453	0.242605	0.220767	0.243645																			H33K36me2	3.36830001046094	5.16271503497826
H33K36me3	0	0	0	0	0	0	0	0	0	0	0	0	0	0	0.139595	0.173755	0	0	0	0																			H33K36me3	0	0
H3K56me1	0	0.001486	0	0	0	0	0	0.000101	0	0.000114	0.000376	0.000624	0	0.001585	0.001132	0	0.000112	0.002211	0.000387	0.000645																			H3K56me1	0.571959302816679	4.03759678665765
H3K56me2	0.022891	0.076277	0.183789	0.033124	0.564139	0.027547	0.634193	0.044557	0.055906	0.005475	0.059862	0.119493	0.293943	0.264611	0.286501	0.055728	0.009201	0	0.071346	0.032521																			H3K56me2	1.26080245140714	-1.43897694204259
H3K56me3	0.957024	0.90057	0.583655	0.886316	0.311369	0.929471	0.256286	0.877343	0.855975	0.977815	0.893237	0.785065	0.441028	0.668644	0.553791	0.510061	0.318269	0.892192	0.646635	0.796111																			H3K56me3	-0.365621844922927	-0.365683497555586
H3K56ac	0.003944	0.01847	0.109969	0.042653	0.071752	0.014688	0.064572	0.046999	0.044442	0.005193	0.022165	0.066659	0.060087	0.042699	0.089115	0.418041	0.644889	0.056393	0.076622	0.0587																			H3K56ac	0.356099196308509	2.95558208731773
H3K79me1	0.072782	0.103316	0.401666	0.112492	0.031982	0.115826	0.0581	0.123425	0.172432	0.13632	0.058991	0.241531	0.116112	0.151945	0.149905	0.058456	0.034927	0.147686	0.170719	0.015205																			H3K79me1	-0.181149008777167	-0.021844419422259
H3K79me2	0.376021	0.503767	0.024545	0.08185	0.216193	0.219525	0.570262	0.189401	0.075708	0.046659	0.160019	0.178774	0.295267	0.142231	0.154176	0.103921	0.0954	0.046674	0.171892	0.059107																			H3K79me2	-0.553286865523215	-1.34266314126998
H3K79me3	0.000631	0.007633	0.019133	0	0.021047	0	0.141118	0.02885	0.001526	0.063921	0	0.069425	0.123207	0.092626	0	0.003687	0.031266	0.014845	0.019574	0.027491																			H3K79me3	3.38017751681785	-2.03516024330812
H3K79ac	0	0.019004	0.016383	0	0	0.03259	0.000409	0	0.001416	0	0	0.05562	0.001446	0.024286	0.04141	0.023348	0.022562	0.072373	0.025339	0.024457																			H3K79ac	1.20095835456058	1.81892732383041
H3K122ac	0.017875	0.008514	0	0	0	0.00982	0.001803	0.032703	0	0.004114	0	0.01027	0.002897	0.077777	0.01323	0	0.024089	0.01608	0.003856	0.030248																			H3K122ac	1.78504177831205	0.166794648658913
H4K5ac	0.117955	0.169668	0.259057	0.253548	0.392874	0.136169	0.340343	0.463025	0.217454	0.123754	0.340225	0.227753	0.184901	0.137723	0.122454	0.135464	0.111987	0.228469	0.172997	0.133697																			H4K5ac	0.00972358547755733	-1.43377496377612
H4K8ac	0.230757	0.282871	0.402785	0.400558	0.594793	0.224145	0.520426	0.618473	0.328978	0.264426	0.484391	0.571529	0.487548	0.417146	0.417077	0.414761	0.311536	0.339356	0.441589	0.359079																			H4K8ac	0.687840843484845	-0.360925769598225
H4K12ac	0.347566	0.421877	0.511011	0.510421	0.635341	0.325837	0.569045	0.671921	0.427284	0.342546	0.556205	0.601787	0.515635	0.583082	0.570894	0.652874	0.341338	0.387298	0.476077	0.456082																			H4K12ac	0.409306974224019	-0.0776109417838576
H4K16ac	0.718023	0.653009	0.834477	0.812492	0.861418	0.737207	0.852133	0.890612	0.797483	0.71072	0.853945	0.652821	0.658523	0.592584	0.62105	0.630589	0.689197	0.439397	0.607508	0.465651																			H4K16ac	-0.212132725714845	-0.368724030274284
H4K20me1	0.036491	0.024668	0.048289	0.018028	0.005857	0.019727	0.005706	0.006546	0.04379	0.063511	0.02095	0.09698	0.086599	0.120568	0.133063	0.050592	0.022645	0.001358	0.029544	0.01525																			H4K20me1	1.47452318239315	2.86194983953556
H4K20me2	0	0	0	0	0.000681	0	0.001024	0	0	0	0	0.001774	0.001536	0.00254	0	0.001968	0.000532	0.000608	0	0																			H4K20me2	0	0.967193854916759
H4K20me3	0.000559	0.000351	0.000368	0.001462	0	8.1e-05	0	3.1e-05	0.000386	0.001428	0.000763	0	0	0	0.000816	0	0	0	0	0																			H4K20me3	0	3.28010791919274
H4K20ac	0.018722	0.088204	0.001831	0.007479	0.034776	0.032175	0.03875	0.003103	0.003429	0.01839	0.014302	0.012994	0.010769	0.012089	0.009235	0.010749	0.011287	0.011134	0.008645	0.005168																			H4K20ac	-1.60098275422803	-1.38379683624158
